# Supplementary material for: Molecular blueprints for spinal circuit modules controlling locomotor speed in zebrafish
Source: Nat Neurosci. 2023 Nov 2;27(1):78–89. doi: 10.1038/s41593-023-01479-1 (PMC10774144; doi:10.1038/s41593-023-01479-1)
Supplement: Supplementary file 2 — Statistical source data for Fig. 2e,f,k–m,o,p. [file 41593_2023_1479_MOESM2_ESM.zip]

Archive with 7 entries (7 files):
- Fig2/Fig2_e.csv
- Fig2/Fig2_f.csv
- Fig2/Fig2_k.csv
- Fig2/Fig2_l.csv
- Fig2/Fig2_m.csv
- Fig2/Fig2_o.csv
- Fig2/Fig2_p.csv
