# Supplementary material for: Molecular blueprints for spinal circuit modules controlling locomotor speed in zebrafish
Source: Nat Neurosci. 2023 Nov 2;27(1):78–89. doi: 10.1038/s41593-023-01479-1 (PMC10774144; doi:10.1038/s41593-023-01479-1)
Supplement: Supplementary file 2 — Statistical source data for Fig. 2e,f,k–m,o,p. [file 41593_2023_1479_MOESM2_ESM.zip › Fig2/Fig2_e.csv]

probe	punctae	x	y
grin1b	5	0.826086956521739	0.16923871500878
grin1b	6	0.608695652173913	0.236917673794029
grin1b	3	0.543478260869565	0.236917673794029
grin1b	0	0.91304347826087	0.252308645801054
grin1b	6	0.543478260869565	0.258465034603863
grin1b	3	0.826086956521739	0.270777812209482
grin1b	6	0.793103448275862	0.27916147512556
grin1b	15	1	0.281315496675033
grin1b	7	0.65	0.285712816504515
grin1b	4	0.227272727272727	0.286267122848832
grin1b	5	0.826086956521739	0.289226319595083
grin1b	3	0.826086956521739	0.289226319595083
grin1b	5	0.630434782608696	0.292304513996488
grin1b	12	0.862068965517241	0.302102734711179
grin1b	4	0.826086956521739	0.310773680404917
grin1b	5	0.777777777777778	0.31200957747212
grin1b	14	0.6875	0.31791600900458
grin1b	9	0.757575757575758	0.328704950987503
grin1b	9	0.75	0.331972355348952
grin1b	10	0.891304347826087	0.335378576593327
grin1b	4	0.5625	0.339107822081921
grin1b	2	0.333333333333333	0.339141410855336
grin1b	3	0.275862068965517	0.347998098932576
grin1b	2	0.275862068965517	0.353726991303901
grin1b	6	0.448275862068966	0.359468728725386
grin1b	2	0.5625	0.364155044376019
grin1b	5	0.172413793103448	0.36519762109671
grin1b	13	0.758620689655172	0.36519762109671
grin1b	6	0.848484848484849	0.367282863241664
grin1b	22	0.909090909090909	0.368826808695832
grin1b	16	0.9375	0.369938158201154
grin1b	0	0.6	0.374148960240245
grin1b	3	0.260869565217391	0.37539510381159
grin1b	0	0.260869565217391	0.37539510381159
grin1b	0	0.260869565217391	0.37539510381159
grin1b	5	0.608695652173913	0.37539510381159
grin1b	10	0.833333333333333	0.377138543039578
grin1b	5	0.7	0.379045157327669
grin1b	3	0.766666666666667	0.379045157327669
grin1b	21	0.818181818181818	0.385499557913351
grin1b	0	0.35	0.386397762099677
grin1b	6	0.575757575757576	0.387343792095828
grin1b	1	0.35	0.387755311927926
grin1b	4	0.848484848484849	0.388887737549997
grin1b	0	0.277777777777778	0.391466160032272
grin1b	8	0.5	0.39319579570932
grin1b	6	0.8	0.39319579570932
grin1b	6	0.833333333333333	0.394285275563347
grin1b	12	0.833333333333333	0.394285275563347
grin1b	8	0.75	0.395921179834214
grin1b	4	0.275862068965517	0.39770844305147
grin1b	6	0.272727272727273	0.39885185612322
grin1b	5	0.896551724137931	0.399622355525298
grin1b	8	0.606060606060606	0.401239301183346
grin1b	1	0.6875	0.402696198928765
grin1b	1	0.222222222222222	0.40697750074824
grin1b	4	0.517241379310345	0.407265160370451
grin1b	0	0.3	0.40815969722525
grin1b	4	0.575757575757576	0.408948666404161
grin1b	2	0.25	0.409527531521896
grin1b	3	0.222222222222222	0.410842323057504
grin1b	5	0.4	0.412242631178394
grin1b	8	0.8	0.414968015303289
grin1b	6	0.9	0.415232440594249
grin1b	3	0.848484848484849	0.421300230037511
grin1b	3	0.277777777777778	0.424414746183976
grin1b	2	0.433333333333333	0.428565944541837
grin1b	5	0.6875	0.429671125831242
grin1b	10	0.766666666666667	0.430472558829927
grin1b	2	0.5	0.435454239656377
grin1b	10	0.939393939393939	0.436729322529169
grin1b	4	0.222222222222222	0.439913074030216
grin1b	9	0.8	0.4462533681634
grin1b	2	0.541666666666667	0.448865082192478
grin1b	1	0.272727272727273	0.450377375414857
grin1b	0	0	0.452286677174233
grin1b	10	0.75	0.462122754338643
grin1b	0	0.272727272727273	0.463742487730494
grin1b	1	0.121212121212121	0.464509978654177
grin1b	3	0.724137931034483	0.464631154384658
grin1b	4	0.333333333333333	0.464766023877465
grin1b	0	0.318181818181818	0.467561091249247
grin1b	0	0.181818181818182	0.472219343874992
grin1b	6	0.666666666666667	0.474286299248871
grin1b	0	0.461538461538462	0.475612504097017
grin1b	3	0.172413793103448	0.487572413970277
grin1b	6	0.884615384615385	0.489153146509341
grin1b	5	0.6	0.493326849991683
grin1b	6	0.172413793103448	0.497129131289258
grin1b	4	0.260869565217391	0.498460902799298
grin1b	4	0.692307692307692	0.5
grin1b	6	0.590909090909091	0.500006407052884
grin1b	7	0.923076923076923	0.501352015732547
grin1b	2	0.25	0.502036324742374
grin1b	2	0.166666666666667	0.505810246333624
grin1b	3	0.6	0.512380196803542
grin1b	2	0.75	0.518932261183775
grin1b	5	0.5	0.520828031960914
grin1b	5	0.769230769230769	0.523035480170436
grin1b	4	0.5	0.534085704107079
grin1b	0	0.3	0.537140590410626
grin1b	0	0.346153846153846	0.537938380858735
grin1b	3	0.730769230769231	0.542004670599803
grin1b	0	0.121212121212121	0.546297639525004
grin1b	3	0.0606060606060606	0.55092947588751
grin1b	3	0.846153846153846	0.552841281547034
grin1b	7	0.375	0.5549264593618
grin1b	0	0.230769230769231	0.559621845296624
grin1b	0	0.0344827586206897	0.562137930148617
grin1b	1	0.269230769230769	0.562325876761718
grin1b	0	0.307692307692308	0.573172730252376
grin1b	2	0.173913043478261	0.578473298212994
grin1b	0	0.111111111111111	0.585266828893776
grin1b	2	0.384615384615385	0.586723615208128
grin1b	5	0.541666666666667	0.589012163468879
grin1b	6	0.653846153846154	0.594845952146837
grin1b	6	0.2	0.601901495860472
grin1b	1	0.384615384615385	0.604330547361521
grin1b	0	0.230769230769231	0.680217551622419
grin1b	0	0.307692307692308	0.764226892822026
pvalb6	15	0.826086956521739	0.16923871500878
pvalb6	13	0.608695652173913	0.236917673794029
pvalb6	7	0.543478260869565	0.236917673794029
pvalb6	5	0.91304347826087	0.252308645801054
pvalb6	10	0.543478260869565	0.258465034603863
pvalb6	12	0.826086956521739	0.270777812209482
pvalb6	12	0.793103448275862	0.27916147512556
pvalb6	9	1	0.281315496675033
pvalb6	15	0.65	0.285712816504515
pvalb6	4	0.227272727272727	0.286267122848832
pvalb6	10	0.826086956521739	0.289226319595083
pvalb6	7	0.826086956521739	0.289226319595083
pvalb6	14	0.630434782608696	0.292304513996488
pvalb6	6	0.862068965517241	0.302102734711179
pvalb6	4	0.826086956521739	0.310773680404917
pvalb6	8	0.777777777777778	0.31200957747212
pvalb6	13	0.6875	0.31791600900458
pvalb6	10	0.757575757575758	0.328704950987503
pvalb6	12	0.75	0.331972355348952
pvalb6	15	0.891304347826087	0.335378576593327
pvalb6	0	0.5625	0.339107822081921
pvalb6	15	0.333333333333333	0.339141410855336
pvalb6	1	0.275862068965517	0.347998098932576
pvalb6	12	0.275862068965517	0.353726991303901
pvalb6	7	0.448275862068966	0.359468728725386
pvalb6	3	0.5625	0.364155044376019
pvalb6	5	0.172413793103448	0.36519762109671
pvalb6	12	0.758620689655172	0.36519762109671
pvalb6	6	0.848484848484849	0.367282863241664
pvalb6	8	0.909090909090909	0.368826808695832
pvalb6	5	0.9375	0.369938158201154
pvalb6	1	0.6	0.374148960240245
pvalb6	1	0.260869565217391	0.37539510381159
pvalb6	7	0.260869565217391	0.37539510381159
pvalb6	8	0.260869565217391	0.37539510381159
pvalb6	12	0.608695652173913	0.37539510381159
pvalb6	4	0.833333333333333	0.377138543039578
pvalb6	14	0.7	0.379045157327669
pvalb6	8	0.766666666666667	0.379045157327669
pvalb6	4	0.818181818181818	0.385499557913351
pvalb6	0	0.35	0.386397762099677
pvalb6	7	0.575757575757576	0.387343792095828
pvalb6	4	0.35	0.387755311927926
pvalb6	10	0.848484848484849	0.388887737549997
pvalb6	1	0.277777777777778	0.391466160032272
pvalb6	15	0.5	0.39319579570932
pvalb6	7	0.8	0.39319579570932
pvalb6	4	0.833333333333333	0.394285275563347
pvalb6	6	0.833333333333333	0.394285275563347
pvalb6	10	0.75	0.395921179834214
pvalb6	15	0.275862068965517	0.39770844305147
pvalb6	9	0.272727272727273	0.39885185612322
pvalb6	8	0.896551724137931	0.399622355525298
pvalb6	12	0.606060606060606	0.401239301183346
pvalb6	1	0.6875	0.402696198928765
pvalb6	7	0.222222222222222	0.40697750074824
pvalb6	5	0.517241379310345	0.407265160370451
pvalb6	0	0.3	0.40815969722525
pvalb6	9	0.575757575757576	0.408948666404161
pvalb6	15	0.25	0.409527531521896
pvalb6	13	0.222222222222222	0.410842323057504
pvalb6	9	0.4	0.412242631178394
pvalb6	11	0.8	0.414968015303289
pvalb6	4	0.9	0.415232440594249
pvalb6	7	0.848484848484849	0.421300230037511
pvalb6	11	0.277777777777778	0.424414746183976
pvalb6	13	0.433333333333333	0.428565944541837
pvalb6	14	0.6875	0.429671125831242
pvalb6	8	0.766666666666667	0.430472558829927
pvalb6	6	0.5	0.435454239656377
pvalb6	7	0.939393939393939	0.436729322529169
pvalb6	11	0.222222222222222	0.439913074030216
pvalb6	10	0.8	0.4462533681634
pvalb6	8	0.541666666666667	0.448865082192478
pvalb6	20	0.272727272727273	0.450377375414857
pvalb6	0	0	0.452286677174233
pvalb6	5	0.75	0.462122754338643
pvalb6	1	0.272727272727273	0.463742487730494
pvalb6	15	0.121212121212121	0.464509978654177
pvalb6	7	0.724137931034483	0.464631154384658
pvalb6	8	0.333333333333333	0.464766023877465
pvalb6	1	0.318181818181818	0.467561091249247
pvalb6	10	0.181818181818182	0.472219343874992
pvalb6	4	0.666666666666667	0.474286299248871
pvalb6	2	0.461538461538462	0.475612504097017
pvalb6	9	0.172413793103448	0.487572413970277
pvalb6	9	0.884615384615385	0.489153146509341
pvalb6	6	0.6	0.493326849991683
pvalb6	3	0.172413793103448	0.497129131289258
pvalb6	0	0.260869565217391	0.498460902799298
pvalb6	9	0.692307692307692	0.5
pvalb6	8	0.590909090909091	0.500006407052884
pvalb6	14	0.923076923076923	0.501352015732547
pvalb6	0	0.25	0.502036324742374
pvalb6	7	0.166666666666667	0.505810246333624
pvalb6	7	0.6	0.512380196803542
pvalb6	5	0.75	0.518932261183775
pvalb6	10	0.5	0.520828031960914
pvalb6	11	0.769230769230769	0.523035480170436
pvalb6	7	0.5	0.534085704107079
pvalb6	4	0.3	0.537140590410626
pvalb6	1	0.346153846153846	0.537938380858735
pvalb6	6	0.730769230769231	0.542004670599803
pvalb6	15	0.121212121212121	0.546297639525004
pvalb6	2	0.0606060606060606	0.55092947588751
pvalb6	4	0.846153846153846	0.552841281547034
pvalb6	5	0.375	0.5549264593618
pvalb6	0	0.230769230769231	0.559621845296624
pvalb6	0	0.0344827586206897	0.562137930148617
pvalb6	0	0.269230769230769	0.562325876761718
pvalb6	0	0.307692307692308	0.573172730252376
pvalb6	0	0.173913043478261	0.578473298212994
pvalb6	0	0.111111111111111	0.585266828893776
pvalb6	6	0.384615384615385	0.586723615208128
pvalb6	9	0.541666666666667	0.589012163468879
pvalb6	14	0.653846153846154	0.594845952146837
pvalb6	0	0.2	0.601901495860472
pvalb6	3	0.384615384615385	0.604330547361521
pvalb6	3	0.230769230769231	0.680217551622419
pvalb6	4	0.307692307692308	0.764226892822026
