# Supplementary material for: Molecular blueprints for spinal circuit modules controlling locomotor speed in zebrafish
Source: Nat Neurosci. 2023 Nov 2;27(1):78–89. doi: 10.1038/s41593-023-01479-1 (PMC10774144; doi:10.1038/s41593-023-01479-1)
Supplement: Supplementary file 2 — Statistical source data for Fig. 2e,f,k–m,o,p. [file 41593_2023_1479_MOESM2_ESM.zip › Fig2/Fig2_f.csv]

S	I	F
100	71,42857	0
100	44,44444	0
85,71429	82,35294	41,66667
92,30769	100	0
