# Supplementary material for: Molecular blueprints for spinal circuit modules controlling locomotor speed in zebrafish
Source: Nat Neurosci. 2023 Nov 2;27(1):78–89. doi: 10.1038/s41593-023-01479-1 (PMC10774144; doi:10.1038/s41593-023-01479-1)
Supplement: Supplementary file 2 — Statistical source data for Fig. 2e,f,k–m,o,p. [file 41593_2023_1479_MOESM2_ESM.zip › Fig2/Fig2_k.csv]

probe	punctae	x	y
chrna2b	23	0.166666666666667	0.485852607224639
chrna2b	23	0.291666666666667	0.391507602589397
chrna2b	28	0.25	0.452835421173152
chrna2b	13	0.166666666666667	0.449689795336233
chrna2b	14	0.208333333333333	0.419810311630892
chrna2b	21	0.208333333333333	0.347484687854081
chrna2b	17	0.208333333333333	0.375787396895576
chrna2b	16	0.333333333333333	0.336478959170252
chrna2b	16	0.166666666666667	0.466106314941537
chrna2b	21	0.125	0.475789062563569
chrna2b	37	0.0416666666666667	0.497579313094492
chrna2b	25	0.166666666666667	0.406781178040505
chrna2b	36	0.166666666666667	0.421313436236259
chrna2b	23	0.416666666666667	0.393461297488181
chrna2b	10	0.333333333333333	0.377724798411704
chrna2b	10	0.291666666666667	0.391044678964027
chrna2b	15	0.375	0.387415682796443
chrna2b	40	0.181818181818182	0.369690618864009
chrna2b	23	0.303030303030303	0.384849378897785
chrna2b	35	0.333333333333333	0.307570223718881
chrna2b	18	0.151515151515152	0.298485141363068
chrna2b	14	0.333333333333333	0.327266438098339
chrna2b	15	0.303030303030303	0.312117851729014
chrna2b	5	0.357142857142857	0.0438186307991384
chrna2b	8	0.178571428571429	0.464792728419062
chrna2b	14	0.178571428571429	0.347417643041034
chrna2b	12	0.25	0.244133872747334
chrna2b	22	0.285714285714286	0.259780381442757
chrna2b	10	0.321428571428571	0.253517574738612
chrna2b	23	0.21875	0.421210055649945
chrna2b	24	0.28125	0.377269998880897
chrna2b	24	0.3125	0.313633727732392
chrna2b	18	0.21875	0.386365254901163
chrna2b	6	0.28125	0.462118360412237
chrna2b	16	0.1875	0.51515367320155
chrna2b	32	0.258064516129032	0.414888514720139
chrna2b	6	0.290322580645161	0.46656462064391
chrna2b	10	0.387096774193548	0.437685596203888
chrna2b	16	0.451612903225806	0.32522067452421
chrna2b	8	0.419354838709677	0.331302617480484
chrna2b	14	0.419354838709677	0.267472830246441
chrna2b	5	0.25	0.60000203473289
chrna2b	21	0.285714285714286	0.456054856398726
chrna2b	22	0.392857142857143	0.463634236415615
chrna2b	31	0.5	0.386365254901163
chrna2b	15	0.464285714285714	0.360605536508195
chrna2b	8	0.464285714285714	0.331814066108472
chrna2b	15	0.1	0.463475357890568
chrna2b	21	0.285714285714286	0.501608480687436
chrna2b	9	0.321428571428571	0.443724766284517
chrna2b	11	0.25	0.516074011701967
chrna2b	14	0.464285714285714	0.598074141244036
chrna2b	12	0.25	0.50482544206231
chrna2b	17	0.321428571428571	0.427650754582551
chrna2b	3	0.666666666666667	0.43396166615164
chrna2b	5	0.541666666666667	0.363212817038675
chrna2b	1	0.583333333333333	0.421387086294738
chrna2b	0	0.375	0.39937562892708
chrna2b	3	0.583333333333333	0.424532712131657
chrna2b	2	0.875	0.400944480100153
chrna2b	10	0.214285714285714	0.306686986744438
chrna2b	2	0.428571428571429	0.26101066804083
chrna2b	1	0.571428571428571	0.257743374960255
chrna2b	0	0.545454545454545	0.251513332587265
chrna2b	3	0.545454545454545	0.259092712604153
chrna2b	4	0.545454545454545	0.201509771804706
chrna2b	3	0.285714285714286	0.242568171071297
chrna2b	1	0.571428571428571	0.272295486786108
chrna2b	4	0.571428571428571	0.209698943939474
chrna2b	1	0.571428571428571	0.251951873062576
chrna2b	2	0.53125	0.359089660504817
chrna2b	2	0.53125	0.383333502894408
chrna2b	1	0.53125	0.366669040521706
chrna2b	3	0.612903225806452	0.186927904484923
chrna2b	0	0.774193548387097	0.29026991173019
chrna2b	1	0.645161290322581	0.319148936170213
chrna2b	3	0.714285714285714	0.330298190105094
chrna2b	2	0.714285714285714	0.316665479739147
chrna2b	1	0.714285714285714	0.462118360412237
chrna2b	5	0.533333333333333	0.294950866670439
chrna2b	3	0.4	0.359550349874573
chrna2b	18	0.4	0.339897018050133
chrna2b	2	0.678571428571429	0.469449662111104
chrna2b	0	0.607142857142857	0.52411641513915
chrna2b	0	0.607142857142857	0.429259235269987
chrna2b	0	0.75	0.334910107997179
chrna2b	0	0.708333333333333	0.470124478040045
chrna2b	1	0.75	0.377356248068649
chrna2b	4	0.571428571428571	0.265900643590952
chrna2b	1	0.5	0.277325205302225
chrna2b	5	0.642857142857143	0.25448704595042
chrna2b	9	0.848484848484849	0.334845818115227
chrna2b	1	0.848484848484849	0.290905761346179
chrna2b	0	0.878787878787879	0.325750562094961
chrna2b	1	1	0.295453389356312
chrna2b	3	0.878787878787879	0.218174234177408
chrna2b	1	1	0.26291178479483
chrna2b	2	0.892857142857143	0.148668102768875
chrna2b	2	0.785714285714286	0.319245520937319
chrna2b	2	0.75	0.461661325066989
chrna2b	3	0.642857142857143	0.319245520937319
chrna2b	0	1	0.328782314101716
chrna2b	1	0.96875	0.40606146928062
chrna2b	0	0.875	0.351510280487929
chrna2b	2	0.8125	0.293937513352935
chrna2b	5	0.935483870967742	0.33434358895862
chrna2b	0	0.806451612903226	0.329782131741415
chrna2b	0	0.67741935483871	0.30394407877953
chrna2b	1	0.612903225806452	0.351058727486096
chrna2b	2	0.892857142857143	0.283336554993743
chrna2b	1	0.785714285714286	0.413630675633056
chrna2b	0	0.785714285714286	0.422725931653322
chrna2b	0	0.678571428571429	0.366669040521706
chrna2b	5	0.9	0.269658047115185
chrna2b	4	0.9	0.278088986966936
chrna2b	0	0.766666666666667	0.345498783454988
chrna2b	4	0.766666666666667	0.384824308266848
chrna2b	0	1	0.390677289116307
chrna2b	0	0.785714285714286	0.262052809983375
chrna2b	2	0.892857142857143	0.422825312520241
chrna2b	1	0.928571428571429	0.467841181423667
neurod1	2	0.166666666666667	0.485852607224639
neurod1	2	0.291666666666667	0.391507602589397
neurod1	2	0.25	0.452835421173152
neurod1	3	0.166666666666667	0.449689795336233
neurod1	4	0.208333333333333	0.419810311630892
neurod1	6	0.208333333333333	0.347484687854081
neurod1	6	0.208333333333333	0.375787396895576
neurod1	19	0.333333333333333	0.336478959170252
neurod1	10	0.166666666666667	0.466106314941537
neurod1	6	0.125	0.475789062563569
neurod1	8	0.0416666666666667	0.497579313094492
neurod1	13	0.166666666666667	0.406781178040505
neurod1	14	0.166666666666667	0.421313436236259
neurod1	16	0.416666666666667	0.393461297488181
neurod1	4	0.333333333333333	0.377724798411704
neurod1	6	0.291666666666667	0.391044678964027
neurod1	15	0.375	0.387415682796443
neurod1	7	0.181818181818182	0.369690618864009
neurod1	12	0.303030303030303	0.384849378897785
neurod1	15	0.333333333333333	0.307570223718881
neurod1	8	0.151515151515152	0.298485141363068
neurod1	12	0.333333333333333	0.327266438098339
neurod1	8	0.303030303030303	0.312117851729014
neurod1	3	0.357142857142857	0.0438186307991384
neurod1	4	0.178571428571429	0.464792728419062
neurod1	8	0.178571428571429	0.347417643041034
neurod1	5	0.25	0.244133872747334
neurod1	7	0.285714285714286	0.259780381442757
neurod1	3	0.321428571428571	0.253517574738612
neurod1	6	0.21875	0.421210055649945
neurod1	4	0.28125	0.377269998880897
neurod1	26	0.3125	0.313633727732392
neurod1	3	0.21875	0.386365254901163
neurod1	13	0.28125	0.462118360412237
neurod1	4	0.1875	0.51515367320155
neurod1	6	0.258064516129032	0.414888514720139
neurod1	2	0.290322580645161	0.46656462064391
neurod1	8	0.387096774193548	0.437685596203888
neurod1	12	0.451612903225806	0.32522067452421
neurod1	5	0.419354838709677	0.331302617480484
neurod1	8	0.419354838709677	0.267472830246441
neurod1	3	0.25	0.60000203473289
neurod1	8	0.285714285714286	0.456054856398726
neurod1	7	0.392857142857143	0.463634236415615
neurod1	8	0.5	0.386365254901163
neurod1	9	0.464285714285714	0.360605536508195
neurod1	7	0.464285714285714	0.331814066108472
neurod1	22	0.1	0.463475357890568
neurod1	7	0.285714285714286	0.501608480687436
neurod1	11	0.321428571428571	0.443724766284517
neurod1	8	0.25	0.516074011701967
neurod1	9	0.464285714285714	0.598074141244036
neurod1	5	0.25	0.50482544206231
neurod1	7	0.321428571428571	0.427650754582551
neurod1	7	0.666666666666667	0.43396166615164
neurod1	2	0.541666666666667	0.363212817038675
neurod1	2	0.583333333333333	0.421387086294738
neurod1	1	0.375	0.39937562892708
neurod1	2	0.583333333333333	0.424532712131657
neurod1	3	0.875	0.400944480100153
neurod1	4	0.214285714285714	0.306686986744438
neurod1	2	0.428571428571429	0.26101066804083
neurod1	3	0.571428571428571	0.257743374960255
neurod1	2	0.545454545454545	0.251513332587265
neurod1	10	0.545454545454545	0.259092712604153
neurod1	0	0.545454545454545	0.201509771804706
neurod1	1	0.285714285714286	0.242568171071297
neurod1	1	0.571428571428571	0.272295486786108
neurod1	1	0.571428571428571	0.209698943939474
neurod1	0	0.571428571428571	0.251951873062576
neurod1	0	0.53125	0.359089660504817
neurod1	4	0.53125	0.383333502894408
neurod1	3	0.53125	0.366669040521706
neurod1	1	0.612903225806452	0.186927904484923
neurod1	2	0.774193548387097	0.29026991173019
neurod1	1	0.645161290322581	0.319148936170213
neurod1	3	0.714285714285714	0.330298190105094
neurod1	1	0.714285714285714	0.316665479739147
neurod1	1	0.714285714285714	0.462118360412237
neurod1	0	0.533333333333333	0.294950866670439
neurod1	1	0.4	0.359550349874573
neurod1	15	0.4	0.339897018050133
neurod1	4	0.678571428571429	0.469449662111104
neurod1	2	0.607142857142857	0.52411641513915
neurod1	1	0.607142857142857	0.429259235269987
neurod1	1	0.75	0.334910107997179
neurod1	1	0.708333333333333	0.470124478040045
neurod1	1	0.75	0.377356248068649
neurod1	3	0.571428571428571	0.265900643590952
neurod1	2	0.5	0.277325205302225
neurod1	2	0.642857142857143	0.25448704595042
neurod1	1	0.848484848484849	0.334845818115227
neurod1	2	0.848484848484849	0.290905761346179
neurod1	1	0.878787878787879	0.325750562094961
neurod1	3	1	0.295453389356312
neurod1	0	0.878787878787879	0.218174234177408
neurod1	0	1	0.26291178479483
neurod1	1	0.892857142857143	0.148668102768875
neurod1	1	0.785714285714286	0.319245520937319
neurod1	0	0.75	0.461661325066989
neurod1	1	0.642857142857143	0.319245520937319
neurod1	1	1	0.328782314101716
neurod1	1	0.96875	0.40606146928062
neurod1	3	0.875	0.351510280487929
neurod1	1	0.8125	0.293937513352935
neurod1	1	0.935483870967742	0.33434358895862
neurod1	2	0.806451612903226	0.329782131741415
neurod1	1	0.67741935483871	0.30394407877953
neurod1	1	0.612903225806452	0.351058727486096
neurod1	1	0.892857142857143	0.283336554993743
neurod1	1	0.785714285714286	0.413630675633056
neurod1	1	0.785714285714286	0.422725931653322
neurod1	0	0.678571428571429	0.366669040521706
neurod1	2	0.9	0.269658047115185
neurod1	0	0.9	0.278088986966936
neurod1	1	0.766666666666667	0.345498783454988
neurod1	0	0.766666666666667	0.384824308266848
neurod1	2	1	0.390677289116307
neurod1	0	0.785714285714286	0.262052809983375
neurod1	3	0.892857142857143	0.422825312520241
neurod1	1	0.928571428571429	0.467841181423667
