# Supplementary material for: Molecular blueprints for spinal circuit modules controlling locomotor speed in zebrafish
Source: Nat Neurosci. 2023 Nov 2;27(1):78–89. doi: 10.1038/s41593-023-01479-1 (PMC10774144; doi:10.1038/s41593-023-01479-1)
Supplement: Supplementary file 2 — Statistical source data for Fig. 2e,f,k–m,o,p. [file 41593_2023_1479_MOESM2_ESM.zip › Fig2/Fig2_m.csv]

	C1	C1	C1	C1	C1	C1	C1	C1	C1	C1	C1	C1	C1	C1	C1	C1	C1	C1	C1	C1	C1	C1	C1	C1	C1	C1	C1	C1	C1	C1	C1	C1	C1	C1	C1	C1	C1	C1	C1	C1	C1	C1	C1	C1	C1	C1	C1	C1	C1
grin1b	395	356	154	516	334	79	218	474	294	413	48	458	156	546	62	55	157	453	483	182	557	523	1337	990	80	512	316	1355	1132	1541	284	258	114	330	225	210	1054	1516	659	918	496	646	30	477	0	441	809	0	1117
pvalb6	0	423	8	0	590	0	131	110	490	0	275	575	781	0	0	0	696	317	334	175	887	580	1636	942	327	379	125	231	174	888	202	1	0	833	0	102	51	0	436	358	307	0	196	241	0	647	330	136	640
chrna2b	0	0	0	0	0	137	0	0	13	0	0	0	0	0	180	8	0	0	21	0	0	0	4	0	0	0	0	0	0	0	0	0	0	0	0	0	13	0	0	0	0	0	0	59	38	0	0	47	0
neurod1	0	0	183	0	0	0	0	0	0	0	0	0	0	0	0	0	0	58	0	0	0	1	0	1	0	0	38	1	0	0	32	0	94	0	0	20	0	0	0	0	0	0	0	11	0	1	0	0	0
calb1	0	0	3	0	0	0	0	0	0	0	0	0	0	0	0	0	0	0	6	0	0	0	0	0	0	0	0	0	5	73	0	0	0	0	0	0	0	1	0	0	0	75	0	0	142	0	0	0	1
[truncated: 251 more columns]
