# Supplementary material for: Molecular blueprints for spinal circuit modules controlling locomotor speed in zebrafish
Source: Nat Neurosci. 2023 Nov 2;27(1):78–89. doi: 10.1038/s41593-023-01479-1 (PMC10774144; doi:10.1038/s41593-023-01479-1)
Supplement: Supplementary file 2 — Statistical source data for Fig. 2e,f,k–m,o,p. [file 41593_2023_1479_MOESM2_ESM.zip › Fig2/Fig2_o.csv]

type	x	y
sMN	1.0	0.481071085563567
sMN	1.0	0.463253107036883
sMN	1.0	0.463253107036883
sMN	0.82051282051282	0.402287413373291
sMN	0.769230769230769	0.310989885746394
sMN	0.888888888888889	0.428792002007218
sMN	0.888888888888889	0.354486325825565
sMN	0.636363636363636	0.468172314571387
sMN	0.636363636363636	0.355228020783737
sMN	0.636363636363636	0.435319932928975
sMN	0.727272727272727	0.490757033142195
sMN	0.727272727272727	0.482538762498189
sMN	0.727272727272727	0.380689299822523
sMN	0.863636363636364	0.394887502146906
sMN	0.772727272727273	0.417616076029083
sMN	0.785714285714286	0.358167802286638
sMN	0.678571428571429	0.340974708395889
sMN	0.785714285714286	0.338101974823883
sMN	0.857142857142857	0.254959609511033
sMN	0.8	0.383332167098174
sMN	0.733333333333333	0.433321670981737
sMN	0.642857142857143	0.489584183346351
sMN	0.642857142857143	0.406245992795775
sMN	0.678571428571429	0.314234755137964
sMN	0.892857142857143	0.319445577795134
sMN	0.847826086956522	0.192661115617203
sMN	0.891304347826087	0.226295957864044
sMN	0.891304347826087	0.443423443772523
sMN	0.891304347826087	0.224766168030473
sMN	0.838709677419355	0.313543731987
sMN	0.67741935483871	0.322680538805879
sMN	0.645161290322581	0.378993520430064
sMN	0.645161290322581	0.348547717842324
sMN	0.548387096774194	0.380516321566543
sMN	0.884615384615385	0.265025647160867
sMN	0.607142857142857	0.293103647877378
sMN	0.535714285714286	0.284478866391137
sMN	0.821428571428571	0.286203822688385
sMN	0.384615384615385	0.311243544972832
sMN	0.692307692307692	0.275108875915164
sMN	0.692307692307692	0.277117855650087
sMN	0.884615384615385	0.383539849259104
sMN	0.75	0.350679344764652
sMN	0.75	0.298663842635362
sMN	0.884615384615385	0.489153146509341
sMN	0.8	0.39319579570932
sMN	0.8	0.4462533681634
sMN	0.8	0.414968015303289
sMN	0.75	0.331972355348952
sMN	0.75	0.395921179834214
sMN	0.777777777777778	0.31200957747212
sMN	0.6875	0.31791600900458
sMN	1.0	0.281315496675033
sMN	0.9375	0.369938158201154
sMN	0.818181818181818	0.385499557913351
sMN	0.541666666666667	0.448865082192478
sMN	0.75	0.462122754338643
sMN	0.766666666666667	0.430472558829927
sMN	0.833333333333333	0.394285275563347
sMN	0.833333333333333	0.394285275563347
sMN	0.833333333333333	0.377138543039578
sMN	0.766666666666667	0.379045157327669
sMN	0.724137931034483	0.464631154384658
sMN	0.758620689655172	0.36519762109671
sMN	0.896551724137931	0.399622355525298
sMN	0.862068965517241	0.302102734711179
sMN	0.848484848484849	0.367282863241664
sMN	0.757575757575758	0.328704950987503
sMN	0.939393939393939	0.436729322529169
sMN	0.909090909090909	0.368826808695832
sMN	0.848484848484849	0.421300230037511
sMN	0.848484848484849	0.388887737549997
sMN	0.91304347826087	0.252308645801054
sMN	0.891304347826087	0.335378576593327
sMN	0.826086956521739	0.310773680404917
sMN	0.826086956521739	0.289226319595083
sMN	0.826086956521739	0.289226319595083
sMN	0.826086956521739	0.270777812209482
sMN	0.826086956521739	0.16923871500878
sMN	0.777777777777778	0.277694000652103
sMN	0.833333333333333	0.339908705575481
sMN	0.861111111111111	0.400605233126834
sMN	0.75	0.333835996087382
sMN	0.435897435897436	0.335354173459407
sMN	0.384615384615385	0.3520439354418
sMN	0.435897435897436	0.356598467557874
sMN	0.512820512820513	0.329281463971308
sMN	0.512820512820513	0.309555347244865
sMN	0.840909090909091	0.408474025314398
sMN	0.772727272727273	0.470500396172365
sMN	0.886363636363636	0.470500396172365
sMN	0.886363636363636	0.496210966863737
sMN	0.547619047619048	0.322138844466314
sMN	0.857142857142857	0.329765858859228
sMN	0.761904761904762	0.338930577766843
sMN	0.785714285714286	0.273280846352565
sMN	0.785714285714286	0.300764751711978
sMN	0.595238095238095	0.339908705575481
sMN	0.904761904761905	0.291347407890447
sMN	0.833333333333333	0.212442940984676
sMN	0.96	0.211889822614819
sMN	0.72	0.189023204397269
sMN	0.66	0.274389182881767
sMN	0.928571428571429	0.242002738998017
sMN	0.805555555555556	0.351683778234086
sMN	0.722222222222222	0.409784394250513
sMN	0.934782608695652	0.297709845409439
sMN	0.904761904761905	0.42137204248165
sMN	0.785714285714286	0.352667404764834
sMN	0.714285714285714	0.308618272688487
sMN	0.785714285714286	0.357032567400093
sMN	0.805555555555556	0.392688510516526
sMN	0.861111111111111	0.397256913925965
sMN	0.909090909090909	0.295006196542126
sMN	0.696969696969697	0.302574104548871
sMN	0.893617021276596	0.203667742464854
sMN	0.893617021276596	0.321795853618511
sMN	0.916666666666667	0.398373207047616
sMN	0.916666666666667	0.420727962551008
sMN	0.875	0.340769796518755
sMN	0.892857142857143	0.328593609544823
sMN	0.933333333333333	0.397528129431615
sMN	1.0	0.381099652838227
sMN	0.878787878787879	0.365851160790177
sMN	0.642857142857143	0.25448704595042
sMN	0.571428571428571	0.268328166791633
sMN	0.511627906976744	0.302179642722671
sMN	0.766666666666667	0.384824308266848
sMN	0.571428571428571	0.265900643590952
sMN	0.366666666666667	0.417339383292198
sMN	0.906976744186046	0.378508973768983
sMN	0.878787878787879	0.218174234177408
sMN	0.818181818181818	0.378325145204069
sMN	0.736842105263158	0.403722239599625
sMN	0.642857142857143	0.319245520937319
sMN	0.571428571428571	0.318329845451392
sMN	0.892857142857143	0.283336554993743
sMN	0.892857142857143	0.422825312520241
sMN	0.880952380952381	0.261295702651187
sMN	0.857142857142857	0.384995019976051
sMN	0.857142857142857	0.369357563680471
sMN	0.8125	0.293937513352935
sMN	0.8	0.465542416452442
sMN	0.785714285714286	0.319245520937319
sMN	0.772727272727273	0.411663327998926
sMN	0.75	0.461661325066989
sMN	0.7	0.438205274673162
sMN	0.697674418604651	0.274139229385433
sMN	0.666666666666667	0.418493532736247
sMN	0.604651162790698	0.275697611178513
sMN	1.0	0.295453389356312
sMN	1.0	0.26291178479483
sMN	0.96875	0.40606146928062
sMN	0.928571428571429	0.467841181423667
sMN	0.909090909090909	0.373333930190136
sMN	0.866666666666667	0.401223650385604
sMN	0.857142857142857	0.42741725870733
sMN	0.848484848484849	0.290905761346179
sMN	0.8	0.407352185089974
sMN	0.789473684210526	0.46584297779168
sMN	0.785714285714286	0.413630675633056
sMN	0.75	0.377356248068649
sMN	0.6875	0.262115414051737
sMN	0.633333333333333	0.419413024251734
sMN	0.612903225806452	0.351058727486096
sMN	0.6	0.409309895131651
sMN	0.581395348837209	0.291281429109317
sMN	0.571428571428571	0.241659858768759
sMN	0.566666666666667	0.362216636410185
sMN	0.5	0.277325205302225
sMN	1.0	0.328782314101716
sMN	1.0	0.390677289116307
sMN	0.954545454545455	0.441666573407791
sMN	0.921052631578947	0.268637264101762
sMN	0.904761904761905	0.280648934326806
sMN	0.895833333333333	0.342507270779121
sMN	0.878787878787879	0.427902375364408
sMN	0.878787878787879	0.325750562094961
sMN	0.875	0.351510280487929
sMN	0.863636363636364	0.459997537965688
sMN	0.815789473684211	0.422364716922114
sMN	0.806451612903226	0.329782131741415
sMN	0.791666666666667	0.278412163885913
sMN	0.785714285714286	0.422725931653322
sMN	0.785714285714286	0.262052809983375
sMN	0.766666666666667	0.41653470437018
sMN	0.766666666666667	0.345498783454988
sMN	0.761904761904762	0.222578409287818
sMN	0.75	0.334910107997179
sMN	0.733333333333333	0.362216636410185
sMN	0.733333333333333	0.369152353023321
sMN	0.708333333333333	0.470124478040045
sMN	0.678571428571429	0.366669040521706
sMN	0.67741935483871	0.30394407877953
sMN	0.666666666666667	0.303393030256646
sMN	0.666666666666667	0.321310923308461
sMN	0.6	0.362760419473395
sMN	0.581395348837209	0.216510479856085
sMN	0.566666666666667	0.391681794907601
sMN	0.547619047619048	0.343330684781271
sMN	0.545454545454545	0.385573107970153
sMN	0.523809523809524	0.334993341316293
sMN	0.515151515151515	0.326015344622541
sMN	0.5	0.328334657609365
sMN	0.8	0.465542416452442
sMN	0.766666666666667	0.41653470437018
sMN	0.8	0.407352185089974
sMN	0.866666666666667	0.401223650385604
sMN	0.523809523809524	0.334993341316293
sMN	0.5	0.328334657609365
sMN	0.547619047619048	0.343330684781271
sMN	0.571428571428571	0.268328166791633
sMN	0.571428571428571	0.241659858768759
sMN	0.571428571428571	0.318329845451392
sMN	0.857142857142857	0.384995019976051
sMN	0.857142857142857	0.42741725870733
sMN	0.857142857142857	0.369357563680471
sMN	0.761904761904762	0.222578409287818
sMN	0.880952380952381	0.261295702651187
sMN	0.904761904761905	0.280648934326806
sMN	0.511627906976744	0.302179642722671
sMN	0.604651162790698	0.275697611178513
sMN	0.581395348837209	0.291281429109317
sMN	0.581395348837209	0.216510479856085
sMN	0.906976744186046	0.378508973768983
sMN	0.697674418604651	0.274139229385433
sMN	0.736842105263158	0.403722239599625
sMN	0.815789473684211	0.422364716922114
sMN	0.789473684210526	0.46584297779168
sMN	0.921052631578947	0.268637264101762
sMN	0.895833333333333	0.342507270779121
sMN	0.791666666666667	0.278412163885913
sMN	0.666666666666667	0.303393030256646
sMN	0.6875	0.262115414051737
sMN	0.515151515151515	0.326015344622541
sMN	0.878787878787879	0.427902375364408
sMN	0.666666666666667	0.418493532736247
sMN	0.666666666666667	0.321310923308461
sMN	0.545454545454545	0.385573107970153
sMN	0.6	0.409309895131651
sMN	0.6	0.362760419473395
sMN	0.7	0.438205274673162
sMN	0.366666666666667	0.417339383292198
sMN	0.633333333333333	0.419413024251734
sMN	0.733333333333333	0.362216636410185
sMN	0.566666666666667	0.362216636410185
sMN	0.566666666666667	0.391681794907601
sMN	0.733333333333333	0.369152353023321
sMN	0.909090909090909	0.373333930190136
sMN	0.863636363636364	0.459997537965688
sMN	0.954545454545455	0.441666573407791
sMN	0.818181818181818	0.378325145204069
sMN	0.772727272727273	0.411663327998926
sMN	0.884615384615385	0.489153146509341
sMN	0.8	0.39319579570932
sMN	0.8	0.4462533681634
sMN	0.8	0.414968015303289
sMN	0.75	0.331972355348952
sMN	0.75	0.395921179834214
sMN	0.777777777777778	0.31200957747212
sMN	0.6875	0.31791600900458
sMN	1.0	0.281315496675033
sMN	0.9375	0.369938158201154
sMN	0.818181818181818	0.385499557913351
sMN	0.541666666666667	0.448865082192478
sMN	0.75	0.462122754338643
sMN	0.766666666666667	0.430472558829927
sMN	0.833333333333333	0.394285275563347
sMN	0.833333333333333	0.394285275563347
sMN	0.833333333333333	0.377138543039578
sMN	0.766666666666667	0.379045157327669
sMN	0.724137931034483	0.464631154384658
sMN	0.758620689655172	0.36519762109671
sMN	0.896551724137931	0.399622355525298
sMN	0.862068965517241	0.302102734711179
sMN	0.848484848484849	0.367282863241664
sMN	0.757575757575758	0.328704950987503
sMN	0.939393939393939	0.436729322529169
sMN	0.909090909090909	0.368826808695832
sMN	0.848484848484849	0.421300230037511
sMN	0.848484848484849	0.388887737549997
sMN	0.91304347826087	0.252308645801054
sMN	0.891304347826087	0.335378576593327
sMN	0.826086956521739	0.310773680404917
sMN	0.826086956521739	0.289226319595083
sMN	0.826086956521739	0.289226319595083
sMN	0.826086956521739	0.270777812209482
sMN	0.826086956521739	0.16923871500878
sMN	1.0	0.498338020966505
sMN	0.794871794871795	0.399008371038209
sMN	0.794871794871795	0.440396651584716
sMN	0.794871794871795	0.385757006436695
sMN	0.571428571428571	0.420970457676412
sMN	0.714285714285714	0.337384560436757
sMN	0.523809523809524	0.302433797642737
sMN	0.761904761904762	0.299695068737872
sMN	0.761904761904762	0.288986539902874
sMN	0.939393939393939	0.353305209740802
sMN	0.848484848484849	0.403999876228688
sMN	0.861111111111111	0.251529319684455
sMN	0.888888888888889	0.297542790055818
sMN	0.75	0.423317748347099
sMN	0.888888888888889	0.425002670573334
sMN	0.777777777777778	0.388637091974546
sMN	0.902439024390244	0.441541671831742
sMN	0.902439024390244	0.438463286641048
sMN	0.731707317073171	0.381544151068138
sMN	0.875	0.372134445597714
sMN	0.875	0.341598431553454
sMN	0.75	0.396942554363844
sMN	0.6875	0.330155435102961
sMN	0.6875	0.449325972525356
sMN	0.6875	0.414918474772114
sMN	1.0	0.332064736862338
sMN	1.0	0.358782147387845
sMN	0.75	0.334910107997179
sMN	0.708333333333333	0.470124478040045
sMN	0.75	0.377356248068649
sMN	0.571428571428571	0.265900643590952
sMN	0.5	0.277325205302225
sMN	0.642857142857143	0.25448704595042
sMN	0.848484848484849	0.334845818115227
sMN	0.848484848484849	0.290905761346179
sMN	0.878787878787879	0.325750562094961
sMN	1.0	0.295453389356312
sMN	0.878787878787879	0.218174234177408
sMN	1.0	0.26291178479483
sMN	0.785714285714286	0.319245520937319
sMN	0.75	0.461661325066989
sMN	0.642857142857143	0.319245520937319
sMN	1.0	0.328782314101716
sMN	0.96875	0.40606146928062
sMN	0.875	0.351510280487929
sMN	0.8125	0.293937513352935
sMN	0.935483870967742	0.33434358895862
sMN	0.806451612903226	0.329782131741415
sMN	0.67741935483871	0.30394407877953
sMN	0.612903225806452	0.351058727486096
sMN	0.892857142857143	0.283336554993743
sMN	0.785714285714286	0.413630675633056
sMN	0.785714285714286	0.422725931653322
sMN	0.678571428571429	0.366669040521706
sMN	0.9	0.269658047115185
sMN	0.9	0.278088986966936
sMN	0.766666666666667	0.345498783454988
sMN	0.766666666666667	0.384824308266848
sMN	1.0	0.390677289116307
sMN	0.785714285714286	0.262052809983375
sMN	0.892857142857143	0.422825312520241
sMN	0.928571428571429	0.467841181423667
sMN	0.777777777777778	0.277694000652103
sMN	0.833333333333333	0.339908705575481
sMN	0.861111111111111	0.400605233126834
sMN	0.75	0.333835996087382
sMN	0.435897435897436	0.335354173459407
sMN	0.384615384615385	0.3520439354418
sMN	0.435897435897436	0.356598467557874
sMN	0.512820512820513	0.329281463971308
sMN	0.512820512820513	0.309555347244865
sMN	0.840909090909091	0.408474025314398
sMN	0.772727272727273	0.470500396172365
sMN	0.886363636363636	0.470500396172365
sMN	0.886363636363636	0.496210966863737
sMN	0.547619047619048	0.322138844466314
sMN	0.857142857142857	0.329765858859228
sMN	0.761904761904762	0.338930577766843
sMN	0.785714285714286	0.273280846352565
sMN	0.785714285714286	0.300764751711978
sMN	0.595238095238095	0.339908705575481
sMN	0.904761904761905	0.291347407890447
sMN	0.833333333333333	0.212442940984676
sMN	0.96	0.211889822614819
sMN	0.72	0.189023204397269
sMN	0.66	0.274389182881767
sMN	0.928571428571429	0.242002738998017
sMN	0.805555555555556	0.351683778234086
sMN	0.722222222222222	0.409784394250513
sMN	0.934782608695652	0.297709845409439
sMN	0.904761904761905	0.42137204248165
sMN	0.785714285714286	0.352667404764834
sMN	0.714285714285714	0.308618272688487
sMN	0.785714285714286	0.357032567400093
sMN	0.805555555555556	0.392688510516526
sMN	0.861111111111111	0.397256913925965
sMN	0.909090909090909	0.295006196542126
sMN	0.696969696969697	0.302574104548871
sMN	0.893617021276596	0.203667742464854
sMN	0.893617021276596	0.321795853618511
sMN	0.916666666666667	0.398373207047616
sMN	0.916666666666667	0.420727962551008
sMN	0.875	0.340769796518755
sMN	0.892857142857143	0.328593609544823
sMN	0.933333333333333	0.397528129431615
sMN	1.0	0.381099652838227
sMN	0.878787878787879	0.365851160790177
sMN	0.833333333333333	0.341986236038605
sMN	0.833333333333333	0.39389339596517
sMN	1.0	0.498338020966505
sMN	0.794871794871795	0.399008371038209
sMN	0.794871794871795	0.440396651584716
sMN	0.794871794871795	0.385757006436695
sMN	0.571428571428571	0.420970457676412
sMN	0.714285714285714	0.337384560436757
sMN	0.523809523809524	0.302433797642737
sMN	0.761904761904762	0.299695068737872
sMN	0.761904761904762	0.288986539902874
sMN	0.939393939393939	0.353305209740802
sMN	0.848484848484849	0.403999876228688
sMN	0.861111111111111	0.251529319684455
sMN	0.888888888888889	0.297542790055818
sMN	0.75	0.423317748347099
sMN	0.888888888888889	0.425002670573334
sMN	0.777777777777778	0.388637091974546
sMN	0.902439024390244	0.441541671831742
sMN	0.902439024390244	0.438463286641048
sMN	0.731707317073171	0.381544151068138
sMN	0.875	0.372134445597714
sMN	0.875	0.341598431553454
sMN	0.75	0.396942554363844
sMN	0.6875	0.330155435102961
sMN	0.6875	0.449325972525356
sMN	0.6875	0.414918474772114
sMN	1.0	0.332064736862338
sMN	1.0	0.358782147387845
sMN	0.642857142857143	0.277819793517069
sMN	0.642857142857143	0.482763775788381
sMN	0.928571428571429	0.35797703009304
sMN	0.928571428571429	0.295126369664245
sMN	0.75	0.44393227451812
sMN	0.75	0.461276605243479
sMN	0.888888888888889	0.491752960543784
sMN	0.722222222222222	0.480749827412246
sMN	0.722222222222222	0.383941373267485
sMN	0.75	0.40925928103576
sMN	0.85	0.415350603840591
sMN	0.85	0.308164489234351
sMN	0.571428571428571	0.315459163543105
sMN	0.9	0.463160985083728
sMN	0.9	0.451462833527173
sMN	0.9	0.421054414471381
sMN	0.8	0.397658111358273
sMN	0.8	0.409356262914827
sMN	0.9	0.301567522243443
sMN	0.8	0.336539805282527
sMN	0.882352941176471	0.489634347205446
sMN	0.944444444444444	0.303034928387901
sMN	0.833333333333333	0.280635477880384
sMN	0.777777777777778	0.212610343687196
sMN	0.882352941176471	0.272729318570528
sMN	0.882352941176471	0.282046088756864
sMN	0.882352941176471	0.399765955531551
sMN	0.764705882352941	0.483684400036007
sMN	0.764705882352941	0.27971689621028
sMN	0.705882352941177	0.313518318480511
sMN	0.642857142857143	0.277819793517069
sMN	0.642857142857143	0.482763775788381
sMN	0.928571428571429	0.35797703009304
sMN	0.928571428571429	0.295126369664245
sMN	0.75	0.44393227451812
sMN	0.75	0.461276605243479
sMN	0.888888888888889	0.491752960543784
sMN	0.722222222222222	0.480749827412246
sMN	0.722222222222222	0.383941373267485
sMN	0.75	0.40925928103576
sMN	0.85	0.415350603840591
sMN	0.85	0.308164489234351
sMN	0.571428571428571	0.315459163543105
sMN	0.9	0.463160985083728
sMN	0.9	0.451462833527173
sMN	0.9	0.421054414471381
sMN	0.8	0.397658111358273
sMN	0.8	0.409356262914827
sMN	0.9	0.301567522243443
sMN	0.8	0.336539805282527
sMN	0.882352941176471	0.489634347205446
sMN	0.944444444444444	0.303034928387901
sMN	0.833333333333333	0.280635477880384
sMN	0.777777777777778	0.212610343687196
sMN	0.882352941176471	0.272729318570528
sMN	0.882352941176471	0.282046088756864
sMN	0.882352941176471	0.399765955531551
sMN	0.764705882352941	0.483684400036007
sMN	0.764705882352941	0.27971689621028
sMN	0.705882352941177	0.313518318480511
sMN	0.6875	0.430403841847272
sMN	0.6875	0.462626589365249
sMN	0.6875	0.494836895667969
sMN	0.75	0.485817014605987
sMN	0.916666666666667	0.274833694596009
iMN	0.6	0.407577299637333
iMN	0.6	0.398661143045541
iMN	0.615384615384615	0.372330960854093
iMN	0.794871794871795	0.329532684023225
iMN	0.444444444444444	0.351398297724509
iMN	0.318181818181818	0.427101662284969
iMN	0.409090909090909	0.31622746185853
iMN	0.409090909090909	0.31622746185853
iMN	0.409090909090909	0.338812180429337
iMN	0.545454545454545	0.301840312998116
iMN	0.545454545454545	0.440344649911261
iMN	0.545454545454545	0.457391080322895
iMN	0.321428571428571	0.369629864880471
iMN	0.464285714285714	0.438387804596374
iMN	0.607142857142857	0.385265321268518
iMN	0.607142857142857	0.303114206605201
iMN	0.566666666666667	0.358323420334476
iMN	0.428571428571429	0.427077626103074
iMN	0.428571428571429	0.33854027021671
iMN	0.428571428571429	0.298613944487836
iMN	0.428571428571429	0.404509051910052
iMN	0.543478260869565	0.28439717040216
iMN	0.58695652173913	0.249232538321749
iMN	0.58695652173913	0.276758488280167
iMN	0.58695652173913	0.308863540693436
iMN	0.652173913043478	0.29663548907073
iMN	0.739130434782609	0.319572069528435
iMN	0.387096774193548	0.280062547268156
iMN	0.387096774193548	0.334852727755861
iMN	0.538461538461538	0.267253884460662
iMN	0.538461538461538	0.265025647160867
iMN	0.428571428571429	0.334479445235532
iMN	0.428571428571429	0.362067169103602
iMN	0.428571428571429	0.332754488938284
iMN	0.461538461538462	0.349400676850891
iMN	0.461538461538462	0.353418636320736
iMN	0.461538461538462	0.301212129383688
iMN	0.461538461538462	0.275108875915164
iMN	0.5	0.380872445415831
iMN	0.5	0.231551790180483
iMN	0.5	0.251684279308713
iMN	0.4	0.412242631178394
iMN	0.5	0.39319579570932
iMN	0.65	0.285712816504515
iMN	0.6	0.374148960240245
iMN	0.277777777777778	0.391466160032272
iMN	0.222222222222222	0.439913074030216
iMN	0.222222222222222	0.410842323057504
iMN	0.333333333333333	0.339141410855336
iMN	0.277777777777778	0.424414746183976
iMN	0.6875	0.429671125831242
iMN	0.5625	0.339107822081921
iMN	0.6875	0.402696198928765
iMN	0.5625	0.364155044376019
iMN	0.318181818181818	0.467561091249247
iMN	0.272727272727273	0.463742487730494
iMN	0.272727272727273	0.450377375414857
iMN	0.272727272727273	0.39885185612322
iMN	0.227272727272727	0.286267122848832
iMN	0.6	0.493326849991683
iMN	0.666666666666667	0.474286299248871
iMN	0.7	0.379045157327669
iMN	0.9	0.415232440594249
iMN	0.517241379310345	0.407265160370451
iMN	0.448275862068966	0.359468728725386
iMN	0.793103448275862	0.27916147512556
iMN	0.606060606060606	0.401239301183346
iMN	0.575757575757576	0.408948666404161
iMN	0.575757575757576	0.387343792095828
iMN	0.608695652173913	0.236917673794029
iMN	0.630434782608696	0.292304513996488
iMN	0.543478260869565	0.258465034603863
iMN	0.543478260869565	0.236917673794029
iMN	0.608695652173913	0.37539510381159
iMN	0.611111111111111	0.379360939028366
iMN	0.694444444444444	0.39605070101076
iMN	0.694444444444444	0.385433648516466
iMN	0.694444444444444	0.383915471144441
iMN	0.666666666666667	0.355080290185849
iMN	0.555555555555556	0.350525758069775
iMN	0.230769230769231	0.324737120965112
iMN	0.307692307692308	0.367225709162048
iMN	0.41025641025641	0.38695182588849
iMN	0.282051282051282	0.30197464949462
iMN	0.230769230769231	0.355080290185849
iMN	0.659090909090909	0.425113264663457
iMN	0.681818181818182	0.403933280510351
iMN	0.568181818181818	0.476544564311981
iMN	0.681818181818182	0.455364580158875
iMN	0.595238095238095	0.40610776233239
iMN	0.595238095238095	0.439691228933448
iMN	0.595238095238095	0.454955509082708
iMN	0.571428571428571	0.354194857916103
iMN	0.523809523809524	0.335875671464305
iMN	0.30952380952381	0.353562112813825
iMN	0.571428571428571	0.283756521030323
iMN	0.642857142857143	0.312591701988914
iMN	0.6	0.22408057565739
iMN	0.72	0.210364699018394
iMN	0.607142857142857	0.363775729207121
iMN	0.625	0.305929726304601
iMN	0.553571428571429	0.225262146638595
iMN	0.75	0.434250513347023
iMN	0.694444444444444	0.348624229979466
iMN	0.521739130434783	0.349612498462295
iMN	0.521739130434783	0.323656046254152
iMN	0.595238095238095	0.300764751711978
iMN	0.80952380952381	0.448855947841063
iMN	0.761904761904762	0.37404149751917
iMN	0.714285714285714	0.331311838442941
iMN	0.714285714285714	0.269285467584974
iMN	0.555555555555556	0.353116121251763
iMN	0.583333333333333	0.444443308873127
iMN	0.484848484848485	0.329798256841592
iMN	0.515151515151515	0.310131854289836
iMN	0.575757575757576	0.316186180695232
iMN	0.574468085106383	0.360483562168372
iMN	0.531914893617021	0.336045621136699
iMN	0.595744680851064	0.262731798041683
iMN	0.805555555555556	0.378051942734704
iMN	0.722222222222222	0.373984960353746
iMN	0.321428571428571	0.371196644057639
iMN	0.607142857142857	0.344828525510065
iMN	0.9	0.345140621280032
iMN	0.757575757575758	0.355180288584625
iMN	0.909090909090909	0.294206801912974
iMN	0.5	0.451660194500711
iMN	0.4	0.339897018050133
iMN	0.636363636363636	0.429994292556823
iMN	0.515151515151515	0.322879063746488
iMN	0.357142857142857	0.401658515840952
iMN	0.5	0.384995019976051
iMN	0.454545454545455	0.401658515840953
iMN	0.515151515151515	0.330719765936622
iMN	0.366666666666667	0.436740678676163
iMN	0.214285714285714	0.306686986744438
iMN	0.428571428571429	0.438712961358517
iMN	0.541666666666667	0.363212817038675
iMN	0.533333333333333	0.294950866670439
iMN	0.433333333333333	0.451763496143959
iMN	0.433333333333333	0.494642673521851
iMN	0.428571428571429	0.361661649339168
iMN	0.571428571428571	0.209698943939474
iMN	0.566666666666667	0.436599377041053
iMN	0.545454545454545	0.201509771804706
iMN	0.433333333333333	0.474724935732648
iMN	0.433333333333333	0.485449871465296
iMN	0.4	0.431538891216311
iMN	0.714285714285714	0.330298190105094
iMN	0.666666666666667	0.43396166615164
iMN	0.612903225806452	0.186927904484923
iMN	0.583333333333333	0.424532712131657
iMN	0.545454545454545	0.259092712604153
iMN	0.488372093023256	0.320869765301427
iMN	0.452380952380952	0.311287038641483
iMN	0.4	0.431538891216311
iMN	0.4	0.359550349874573
iMN	0.285714285714286	0.242568171071297
iMN	0.875	0.400944480100153
iMN	0.714285714285714	0.316665479739147
iMN	0.678571428571429	0.469449662111104
iMN	0.583333333333333	0.327292208786163
iMN	0.541666666666667	0.372927190162763
iMN	0.53125	0.359089660504817
iMN	0.53125	0.383333502894408
iMN	0.515151515151515	0.324447204184514
iMN	0.5	0.398159383033419
iMN	0.476190476190476	0.316128054063421
iMN	0.454545454545455	0.433329229942814
iMN	0.428571428571429	0.26101066804083
iMN	0.333333333333333	0.487966545595637
iMN	0.233333333333333	0.436599377041053
iMN	0.233333333333333	0.47993705743509
iMN	0.714285714285714	0.462118360412237
iMN	0.657894736842105	0.256208945886769
iMN	0.645161290322581	0.319148936170213
iMN	0.604166666666667	0.293617021276596
iMN	0.583333333333333	0.421387086294738
iMN	0.578947368421053	0.324533416744865
iMN	0.578947368421053	0.274840996767803
iMN	0.571428571428571	0.332253942124415
iMN	0.571428571428571	0.232260440131693
iMN	0.571428571428571	0.257743374960255
iMN	0.571428571428571	0.272295486786108
iMN	0.571428571428571	0.251951873062576
iMN	0.566666666666667	0.436599377041053
iMN	0.545454545454545	0.404993453226944
iMN	0.541666666666667	0.316434511964896
iMN	0.533333333333333	0.444618087365142
iMN	0.53125	0.366669040521706
iMN	0.774193548387097	0.29026991173019
iMN	0.633333333333333	0.426963991248397
iMN	0.607142857142857	0.429259235269987
iMN	0.545454545454545	0.251513332587265
iMN	0.452380952380952	0.306456853231676
iMN	0.375	0.39937562892708
iMN	0.433333333333333	0.474724935732648
iMN	0.433333333333333	0.451763496143959
iMN	0.433333333333333	0.485449871465296
iMN	0.433333333333333	0.494642673521851
iMN	0.5	0.398159383033419
iMN	0.357142857142857	0.401658515840952
iMN	0.428571428571429	0.361661649339168
iMN	0.428571428571429	0.438712961358517
iMN	0.571428571428571	0.332253942124415
iMN	0.452380952380952	0.306456853231676
iMN	0.476190476190476	0.316128054063421
iMN	0.452380952380952	0.311287038641483
iMN	0.571428571428571	0.232260440131693
iMN	0.488372093023256	0.320869765301427
iMN	0.578947368421053	0.324533416744865
iMN	0.578947368421053	0.274840996767803
iMN	0.657894736842105	0.256208945886769
iMN	0.541666666666667	0.372927190162763
iMN	0.541666666666667	0.316434511964896
iMN	0.583333333333333	0.327292208786163
iMN	0.604166666666667	0.293617021276596
iMN	0.515151515151515	0.330719765936622
iMN	0.515151515151515	0.322879063746488
iMN	0.515151515151515	0.324447204184514
iMN	0.233333333333333	0.436599377041053
iMN	0.233333333333333	0.47993705743509
iMN	0.333333333333333	0.487966545595637
iMN	0.566666666666667	0.436599377041053
iMN	0.566666666666667	0.436599377041053
iMN	0.533333333333333	0.444618087365142
iMN	0.633333333333333	0.426963991248397
iMN	0.366666666666667	0.436740678676163
iMN	0.4	0.431538891216311
iMN	0.4	0.431538891216311
iMN	0.5	0.384995019976051
iMN	0.545454545454545	0.404993453226944
iMN	0.636363636363636	0.429994292556823
iMN	0.454545454545455	0.401658515840953
iMN	0.454545454545455	0.433329229942814
iMN	0.5	0.451660194500711
iMN	0.4	0.412242631178394
iMN	0.5	0.39319579570932
iMN	0.65	0.285712816504515
iMN	0.6	0.374148960240245
iMN	0.277777777777778	0.391466160032272
iMN	0.222222222222222	0.439913074030216
iMN	0.222222222222222	0.410842323057504
iMN	0.333333333333333	0.339141410855336
iMN	0.277777777777778	0.424414746183976
iMN	0.6875	0.429671125831242
iMN	0.5625	0.339107822081921
iMN	0.6875	0.402696198928765
iMN	0.5625	0.364155044376019
iMN	0.318181818181818	0.467561091249247
iMN	0.272727272727273	0.463742487730494
iMN	0.272727272727273	0.450377375414857
iMN	0.272727272727273	0.39885185612322
iMN	0.227272727272727	0.286267122848832
iMN	0.6	0.493326849991683
iMN	0.666666666666667	0.474286299248871
iMN	0.7	0.379045157327669
iMN	0.9	0.415232440594249
iMN	0.517241379310345	0.407265160370451
iMN	0.448275862068966	0.359468728725386
iMN	0.793103448275862	0.27916147512556
iMN	0.606060606060606	0.401239301183346
iMN	0.575757575757576	0.408948666404161
iMN	0.575757575757576	0.387343792095828
iMN	0.608695652173913	0.236917673794029
iMN	0.630434782608696	0.292304513996488
iMN	0.543478260869565	0.258465034603863
iMN	0.543478260869565	0.236917673794029
iMN	0.608695652173913	0.37539510381159
iMN	0.58974358974359	0.372516758751793
iMN	0.538461538461538	0.466888263871133
iMN	0.538461538461538	0.408935777572732
iMN	0.794871794871795	0.476815670405656
iMN	0.794871794871795	0.365891076451035
iMN	0.571428571428571	0.393611918975458
iMN	0.571428571428571	0.306985050257666
iMN	0.714285714285714	0.33027033131757
iMN	0.666666666666667	0.292046119570016
iMN	0.595238095238095	0.322631649195577
iMN	0.787878787878788	0.307221024620177
iMN	0.727272727272727	0.273431456478912
iMN	0.848484848484849	0.299547203284065
iMN	0.818181818181818	0.259600012377131
iMN	0.611111111111111	0.285277337233013
iMN	0.555555555555556	0.285277337233013
iMN	0.611111111111111	0.263805070956314
iMN	0.555555555555556	0.346625198245144
iMN	0.611111111111111	0.327274946970044
iMN	0.611111111111111	0.331822551847274
iMN	0.536585365853659	0.346153051526796
iMN	0.536585365853659	0.332310648320317
iMN	0.365853658536585	0.352309821908186
iMN	0.414634146341463	0.307693896946407
iMN	0.5625	0.395033252604467
iMN	0.75	0.343507733312831
iMN	0.6875	0.372846321735781
iMN	0.6875	0.414918474772114
iMN	0.6875	0.386237000898703
iMN	0.818181818181818	0.414126270198234
iMN	0.666666666666667	0.43396166615164
iMN	0.541666666666667	0.363212817038675
iMN	0.583333333333333	0.421387086294738
iMN	0.375	0.39937562892708
iMN	0.583333333333333	0.424532712131657
iMN	0.875	0.400944480100153
iMN	0.214285714285714	0.306686986744438
iMN	0.428571428571429	0.26101066804083
iMN	0.571428571428571	0.257743374960255
iMN	0.545454545454545	0.251513332587265
iMN	0.545454545454545	0.259092712604153
iMN	0.545454545454545	0.201509771804706
iMN	0.285714285714286	0.242568171071297
iMN	0.571428571428571	0.272295486786108
iMN	0.571428571428571	0.209698943939474
iMN	0.571428571428571	0.251951873062576
iMN	0.53125	0.359089660504817
iMN	0.53125	0.383333502894408
iMN	0.53125	0.366669040521706
iMN	0.612903225806452	0.186927904484923
iMN	0.774193548387097	0.29026991173019
iMN	0.645161290322581	0.319148936170213
iMN	0.714285714285714	0.330298190105094
iMN	0.714285714285714	0.316665479739147
iMN	0.714285714285714	0.462118360412237
iMN	0.533333333333333	0.294950866670439
iMN	0.4	0.359550349874573
iMN	0.4	0.339897018050133
iMN	0.678571428571429	0.469449662111104
iMN	0.607142857142857	0.429259235269987
iMN	0.611111111111111	0.379360939028366
iMN	0.694444444444444	0.39605070101076
iMN	0.694444444444444	0.385433648516466
iMN	0.694444444444444	0.383915471144441
iMN	0.666666666666667	0.355080290185849
iMN	0.555555555555556	0.350525758069775
iMN	0.230769230769231	0.324737120965112
iMN	0.307692307692308	0.367225709162048
iMN	0.41025641025641	0.38695182588849
iMN	0.282051282051282	0.30197464949462
iMN	0.230769230769231	0.355080290185849
iMN	0.659090909090909	0.425113264663457
iMN	0.681818181818182	0.403933280510351
iMN	0.568181818181818	0.476544564311981
iMN	0.681818181818182	0.455364580158875
iMN	0.595238095238095	0.40610776233239
iMN	0.595238095238095	0.439691228933448
iMN	0.595238095238095	0.454955509082708
iMN	0.571428571428571	0.354194857916103
iMN	0.523809523809524	0.335875671464305
iMN	0.30952380952381	0.353562112813825
iMN	0.571428571428571	0.283756521030323
iMN	0.642857142857143	0.312591701988914
iMN	0.6	0.22408057565739
iMN	0.72	0.210364699018394
iMN	0.607142857142857	0.363775729207121
iMN	0.625	0.305929726304601
iMN	0.553571428571429	0.225262146638595
iMN	0.75	0.434250513347023
iMN	0.694444444444444	0.348624229979466
iMN	0.521739130434783	0.349612498462295
iMN	0.521739130434783	0.323656046254152
iMN	0.595238095238095	0.300764751711978
iMN	0.80952380952381	0.448855947841063
iMN	0.761904761904762	0.37404149751917
iMN	0.714285714285714	0.331311838442941
iMN	0.714285714285714	0.269285467584974
iMN	0.555555555555556	0.353116121251763
iMN	0.583333333333333	0.444443308873127
iMN	0.484848484848485	0.329798256841592
iMN	0.515151515151515	0.310131854289836
iMN	0.575757575757576	0.316186180695232
iMN	0.574468085106383	0.360483562168372
iMN	0.531914893617021	0.336045621136699
iMN	0.595744680851064	0.262731798041683
iMN	0.805555555555556	0.378051942734704
iMN	0.722222222222222	0.373984960353746
iMN	0.321428571428571	0.371196644057639
iMN	0.607142857142857	0.344828525510065
iMN	0.9	0.345140621280032
iMN	0.757575757575758	0.355180288584625
iMN	0.909090909090909	0.294206801912974
iMN	0.833333333333333	0.409165034204777
iMN	0.833333333333333	0.381678136634496
iMN	0.58974358974359	0.372516758751793
iMN	0.538461538461538	0.466888263871133
iMN	0.538461538461538	0.408935777572732
iMN	0.794871794871795	0.476815670405656
iMN	0.794871794871795	0.365891076451035
iMN	0.571428571428571	0.393611918975458
iMN	0.571428571428571	0.306985050257666
iMN	0.714285714285714	0.33027033131757
iMN	0.666666666666667	0.292046119570016
iMN	0.595238095238095	0.322631649195577
iMN	0.787878787878788	0.307221024620177
iMN	0.727272727272727	0.273431456478912
iMN	0.848484848484849	0.299547203284065
iMN	0.818181818181818	0.259600012377131
iMN	0.611111111111111	0.285277337233013
iMN	0.555555555555556	0.285277337233013
iMN	0.611111111111111	0.263805070956314
iMN	0.555555555555556	0.346625198245144
iMN	0.611111111111111	0.327274946970044
iMN	0.611111111111111	0.331822551847274
iMN	0.536585365853659	0.346153051526796
iMN	0.536585365853659	0.332310648320317
iMN	0.365853658536585	0.352309821908186
iMN	0.414634146341463	0.307693896946407
iMN	0.5625	0.395033252604467
iMN	0.75	0.343507733312831
iMN	0.6875	0.372846321735781
iMN	0.6875	0.414918474772114
iMN	0.6875	0.386237000898703
iMN	0.818181818181818	0.414126270198234
iMN	0.642857142857143	0.342698457466427
iMN	0.642857142857143	0.260668648167835
iMN	0.785714285714286	0.24493957867789
iMN	0.714285714285714	0.289881326882607
iMN	0.785714285714286	0.382021131191287
iMN	0.571428571428571	0.497754539734884
iMN	0.785714285714286	0.404426895544964
iMN	0.785714285714286	0.318808589971332
iMN	0.5	0.352507167103435
iMN	0.5	0.357062454930791
iMN	0.5	0.38347960673268
iMN	0.625	0.346819647979285
iMN	0.625	0.41849615500519
iMN	0.625	0.384979407792672
iMN	0.833333333333333	0.338834899899103
iMN	0.833333333333333	0.394944506399023
iMN	0.833333333333333	0.422441718442993
iMN	0.611111111111111	0.419138654346556
iMN	0.611111111111111	0.493951463013117
iMN	0.65	0.280142052470043
iMN	0.65	0.383682780841732
iMN	0.75	0.302073166429521
iMN	0.571428571428571	0.453380844347998
iMN	0.571428571428571	0.490419708029197
iMN	0.633333333333333	0.301758110229108
iMN	0.633333333333333	0.384796919637312
iMN	0.633333333333333	0.442113345603595
iMN	0.633333333333333	0.474859136640282
iMN	0.566666666666667	0.35945870405739
iMN	0.566666666666667	0.348604835328644
iMN	0.566666666666667	0.472853682396236
iMN	0.566666666666667	0.443902268598314
iMN	0.647058823529412	0.375129021631712
iMN	0.647058823529412	0.448193697156034
iMN	0.647058823529412	0.423114088064126
iMN	0.642857142857143	0.342698457466427
iMN	0.642857142857143	0.260668648167835
iMN	0.785714285714286	0.24493957867789
iMN	0.714285714285714	0.289881326882607
iMN	0.785714285714286	0.382021131191287
iMN	0.571428571428571	0.497754539734884
iMN	0.785714285714286	0.404426895544964
iMN	0.785714285714286	0.318808589971332
iMN	0.5	0.352507167103435
iMN	0.5	0.357062454930791
iMN	0.5	0.38347960673268
iMN	0.625	0.346819647979285
iMN	0.625	0.41849615500519
iMN	0.625	0.384979407792672
iMN	0.833333333333333	0.338834899899103
iMN	0.833333333333333	0.394944506399023
iMN	0.833333333333333	0.422441718442993
iMN	0.611111111111111	0.419138654346556
iMN	0.611111111111111	0.493951463013117
iMN	0.65	0.280142052470043
iMN	0.65	0.383682780841732
iMN	0.75	0.302073166429521
iMN	0.571428571428571	0.453380844347998
iMN	0.571428571428571	0.490419708029197
iMN	0.633333333333333	0.301758110229108
iMN	0.633333333333333	0.384796919637312
iMN	0.633333333333333	0.442113345603595
iMN	0.633333333333333	0.474859136640282
iMN	0.566666666666667	0.35945870405739
iMN	0.566666666666667	0.348604835328644
iMN	0.566666666666667	0.472853682396236
iMN	0.566666666666667	0.443902268598314
iMN	0.647058823529412	0.375129021631712
iMN	0.647058823529412	0.448193697156034
iMN	0.647058823529412	0.423114088064126
iMN	0.4375	0.434273059792481
iMN	0.5	0.425253178730498
iMN	0.625	0.368558560800219
iMN	0.666666666666667	0.437414355831278
iMN	0.583333333333333	0.421929890126317
iMN	0.583333333333333	0.441288586590926
iMN	0.666666666666667	0.411615217878765
iMN	0.666666666666667	0.460647283055535
iMN	0.666666666666667	0.439993023893166
fMN	0.0	0.389759321110649
fMN	0.0	0.501110935909749
fMN	0.384615384615385	0.457915808203783
fMN	0.384615384615385	0.530670537553849
fMN	0.435897435897436	0.460772148342386
fMN	0.227272727272727	0.388101103359762
fMN	0.227272727272727	0.435319932928975
fMN	0.227272727272727	0.416833999213365
fMN	0.227272727272727	0.394249280642557
fMN	0.227272727272727	0.425052269857371
fMN	0.318181818181818	0.59943035438255
fMN	0.318181818181818	0.534092860823267
fMN	0.318181818181818	0.519894658498884
fMN	0.214285714285714	0.507160180159372
fMN	0.285714285714286	0.495698117565539
fMN	0.214285714285714	0.438387804596374
fMN	0.166666666666667	0.444433559582954
fMN	0.0666666666666667	0.480554194947869
fMN	0.214285714285714	0.380203536831307
fMN	0.285714285714286	0.517363580196542
fMN	0.285714285714286	0.473951715374841
fMN	0.285714285714286	0.418404578995838
fMN	0.285714285714286	0.314234755137964
fMN	0.173913043478261	0.432714914937525
fMN	0.173913043478261	0.402139652357827
fMN	0.173913043478261	0.371554122732266
fMN	0.173913043478261	0.368494543065124
fMN	0.173913043478261	0.493885974188647
fMN	0.129032258064516	0.550988287717433
fMN	0.129032258064516	0.550988287717433
fMN	0.129032258064516	0.535770496494491
fMN	0.129032258064516	0.467275105778468
fMN	0.269230769230769	0.438753383481135
fMN	0.269230769230769	0.452107852667155
fMN	0.321428571428571	0.527581935424119
fMN	0.428571428571429	0.424130865140833
fMN	0.307692307692308	0.598392816212062
fMN	0.307692307692308	0.397589224318093
fMN	0.214285714285714	0.394301615556206
fMN	0.214285714285714	0.446317117685496
fMN	0.384615384615385	0.586723615208128
fMN	0.346153846153846	0.537938380858735
fMN	0.307692307692308	0.573172730252376
fMN	0.269230769230769	0.562325876761718
fMN	0.230769230769231	0.559621845296624
fMN	0.461538461538462	0.475612504097017
fMN	0.25	0.502036324742374
fMN	0.25	0.409527531521896
fMN	0.3	0.40815969722525
fMN	0.35	0.387755311927926
fMN	0.35	0.386397762099677
fMN	0.111111111111111	0.585266828893776
fMN	0.222222222222222	0.40697750074824
fMN	0.166666666666667	0.505810246333624
fMN	0.5	0.435454239656377
fMN	0.0	0.452286677174233
fMN	0.3	0.537140590410626
fMN	0.333333333333333	0.464766023877465
fMN	0.433333333333333	0.428565944541837
fMN	0.0344827586206897	0.562137930148617
fMN	0.172413793103448	0.487572413970277
fMN	0.275862068965517	0.353726991303901
fMN	0.275862068965517	0.347998098932576
fMN	0.275862068965517	0.39770844305147
fMN	0.172413793103448	0.36519762109671
fMN	0.172413793103448	0.497129131289258
fMN	0.0606060606060606	0.55092947588751
fMN	0.181818181818182	0.472219343874992
fMN	0.121212121212121	0.464509978654177
fMN	0.121212121212121	0.546297639525004
fMN	0.173913043478261	0.578473298212994
fMN	0.260869565217391	0.37539510381159
fMN	0.260869565217391	0.37539510381159
fMN	0.260869565217391	0.37539510381159
fMN	0.260869565217391	0.498460902799298
fMN	0.305555555555556	0.446130176067819
fMN	0.388888888888889	0.459783583306162
fMN	0.0555555555555556	0.581186827518748
fMN	0.138888888888889	0.484064232148679
fMN	0.361111111111111	0.411232474731007
fMN	0.305555555555556	0.371770052168243
fMN	0.305555555555556	0.444611998695794
fMN	0.0256410256410256	0.443093821323769
fMN	0.0512820512820513	0.497717639387023
fMN	0.0512820512820513	0.446130176067819
fMN	0.0	0.494691473752853
fMN	0.227272727272727	0.574886735336543
fMN	0.204545454545455	0.590012393084253
fMN	0.272727272727273	0.503778874870482
fMN	0.318181818181818	0.503778874870482
fMN	0.340909090909091	0.552193169582089
fMN	0.295454545454545	0.553706751183438
fMN	0.166666666666667	0.543506786402592
fMN	0.214285714285714	0.558781317915283
fMN	0.214285714285714	0.554198958461475
fMN	0.238095238095238	0.496176241440111
fMN	0.261904761904762	0.46870258744413
fMN	0.261904761904762	0.471757493746668
fMN	0.30952380952381	0.48396686759339
fMN	0.119047619047619	0.485582409520704
fMN	0.261904761904762	0.402123410498859
fMN	0.285714285714286	0.405159765242908
fMN	0.285714285714286	0.408196119986958
fMN	0.22	0.472552893128755
fMN	0.28	0.390237161837109
fMN	0.3	0.324687554377309
fMN	0.178571428571429	0.500756290497312
fMN	0.339285714285714	0.34094393230178
fMN	0.375	0.251139545816896
fMN	0.25	0.336375528892341
fMN	0.416666666666667	0.467895277207392
fMN	0.527777777777778	0.308870636550308
fMN	0.326086956521739	0.447328494689794
fMN	0.304347826086957	0.377096403821708
fMN	0.391304347826087	0.335875671464305
fMN	0.30952380952381	0.45190060278017
fMN	0.333333333333333	0.456482962233977
fMN	0.380952380952381	0.399997949727314
fMN	0.428571428571429	0.396943043424775
fMN	0.357142857142857	0.46293248816562
fMN	0.333333333333333	0.425113264663457
fMN	0.452380952380952	0.346447654456431
fMN	0.380952380952381	0.453850998557526
fMN	0.476190476190476	0.326771093638894
fMN	0.305555555555556	0.519019683993214
fMN	0.388888888888889	0.433783700917769
fMN	0.361111111111111	0.336375528892341
fMN	0.361111111111111	0.391165709380046
fMN	0.242424242424242	0.479571727514679
fMN	0.363636363636364	0.396365372503606
fMN	0.333333333333333	0.467473232969667
fMN	0.382978723404255	0.429735791258684
fMN	0.305555555555556	0.508127140965977
fMN	0.444444444444444	0.449183191625838
fMN	0.5	0.392272733476178
fMN	0.303571428571429	0.533464084334396
fMN	0.321428571428571	0.425962245648443
fMN	0.303571428571429	0.488845305221868
fMN	0.266666666666667	0.434513027006325
fMN	0.4	0.389826824143178
fMN	0.424242424242424	0.41920552181794
fMN	0.575757575757576	0.417679648537107
fMN	0.545454545454545	0.413112269454884
fMN	0.5	0.439698054378929
fMN	0.5	0.380149947180029
fMN	0.5	0.439698054378929
fMN	0.181818181818182	0.369690618864009
fMN	0.166666666666667	0.421313436236259
fMN	0.333333333333333	0.307570223718881
fMN	0.258064516129032	0.414888514720139
fMN	0.5	0.386365254901163
fMN	0.25	0.452835421173152
fMN	0.166666666666667	0.406781178040505
fMN	0.4	0.560483290488432
fMN	0.3125	0.313633727732392
fMN	0.28125	0.377269998880897
fMN	0.416666666666667	0.393461297488181
fMN	0.325581395348837	0.423681127891896
fMN	0.303030303030303	0.384849378897785
fMN	0.291666666666667	0.391507602589397
fMN	0.21875	0.421210055649945
fMN	0.2	0.521668295861844
fMN	0.166666666666667	0.485852607224639
fMN	0.392857142857143	0.463634236415615
fMN	0.285714285714286	0.259780381442757
fMN	0.145833333333333	0.48936170212766
fMN	0.333333333333333	0.597244215938303
fMN	0.285714285714286	0.456054856398726
fMN	0.285714285714286	0.501608480687436
fMN	0.208333333333333	0.347484687854081
fMN	0.151515151515152	0.493732700464127
fMN	0.125	0.475789062563569
fMN	0.393939393939394	0.399686371912395
fMN	0.270833333333333	0.384499209143324
fMN	0.214285714285714	0.464999944044675
fMN	0.166666666666667	0.504841015421937
fMN	0.30952380952381	0.358326711953177
fMN	0.466666666666667	0.393415724060885
fMN	0.291666666666667	0.382978723404255
fMN	0.289473684210526	0.53415702220832
fMN	0.21875	0.386365254901163
fMN	0.2	0.523274737829128
fMN	0.151515151515152	0.298485141363068
fMN	0.393939393939394	0.38714124840818
fMN	0.321428571428571	0.427650754582551
fMN	0.208333333333333	0.375787396895576
fMN	0.166666666666667	0.473513466906653
fMN	0.451612903225806	0.32522067452421
fMN	0.333333333333333	0.336478959170252
fMN	0.1875	0.51515367320155
fMN	0.166666666666667	0.591660418322012
fMN	0.166666666666667	0.466106314941537
fMN	0.464285714285714	0.360605536508195
fMN	0.375	0.387415682796443
fMN	0.366666666666667	0.467939766326863
fMN	0.348837209302326	0.347351796845584
fMN	0.333333333333333	0.479995971216581
fMN	0.315789473684211	0.408382858930247
fMN	0.303030303030303	0.312117851729014
fMN	0.3	0.499197051183945
fMN	0.181818181818182	0.544993677048245
fMN	0.142857142857143	0.563335832671195
fMN	0.1	0.463475357890568
fMN	0.464285714285714	0.598074141244036
fMN	0.419354838709677	0.267472830246441
fMN	0.333333333333333	0.327266438098339
fMN	0.208333333333333	0.419810311630892
fMN	0.178571428571429	0.347417643041034
fMN	0.285714285714286	0.44832525711472
fMN	0.270833333333333	0.420970457676412
fMN	0.242424242424242	0.465516697012114
fMN	0.166666666666667	0.449689795336233
fMN	0.466666666666667	0.486982005141388
fMN	0.393939393939394	0.41222097098414
fMN	0.342105263157895	0.4378896882494
fMN	0.3125	0.405775804888005
fMN	0.289473684210526	0.562110311750599
fMN	0.266666666666667	0.591115681233933
fMN	0.25	0.244133872747334
fMN	0.25	0.50482544206231
fMN	0.181818181818182	0.558333426592209
fMN	0.291666666666667	0.417929486198275
fMN	0.261904761904762	0.299998880893495
fMN	0.25	0.516074011701967
fMN	0.208333333333333	0.393611918975458
fMN	0.104166666666667	0.550150517883566
fMN	0.473684210526316	0.411489938483995
fMN	0.387096774193548	0.437685596203888
fMN	0.348837209302326	0.211835334476844
fMN	0.333333333333333	0.335864074697689
fMN	0.333333333333333	0.377724798411704
fMN	0.321428571428571	0.253517574738612
fMN	0.291666666666667	0.391044678964027
fMN	0.214285714285714	0.508068359036562
fMN	0.136363636363636	0.569994516378124
fMN	0.342105263157895	0.475153790011469
fMN	0.321428571428571	0.443724766284517
fMN	0.232558139534884	0.485985022800485
fMN	0.466666666666667	0.499228791773779
fMN	0.464285714285714	0.331814066108472
fMN	0.419354838709677	0.331302617480484
fMN	0.366666666666667	0.385232208486468
fMN	0.178571428571429	0.464792728419062
fMN	0.363636363636364	0.482755717397939
fMN	0.363636363636364	0.515001622704433
fMN	0.142857142857143	0.464520880263386
fMN	0.290322580645161	0.46656462064391
fMN	0.28125	0.462118360412237
fMN	0.229166666666667	0.396652890453595
fMN	0.433333333333333	0.445410324442582
fMN	0.4	0.560483290488432
fMN	0.266666666666667	0.591115681233933
fMN	0.333333333333333	0.597244215938303
fMN	0.466666666666667	0.486982005141388
fMN	0.466666666666667	0.499228791773779
fMN	0.142857142857143	0.563335832671195
fMN	0.214285714285714	0.464999944044675
fMN	0.166666666666667	0.591660418322012
fMN	0.333333333333333	0.479995971216581
fMN	0.285714285714286	0.44832525711472
fMN	0.30952380952381	0.358326711953177
fMN	0.261904761904762	0.299998880893495
fMN	0.166666666666667	0.504841015421937
fMN	0.214285714285714	0.508068359036562
fMN	0.142857142857143	0.464520880263386
fMN	0.232558139534884	0.485985022800485
fMN	0.325581395348837	0.423681127891896
fMN	0.348837209302326	0.347351796845584
fMN	0.289473684210526	0.562110311750599
fMN	0.289473684210526	0.53415702220832
fMN	0.342105263157895	0.475153790011469
fMN	0.342105263157895	0.4378896882494
fMN	0.315789473684211	0.408382858930247
fMN	0.473684210526316	0.411489938483995
fMN	0.104166666666667	0.550150517883566
fMN	0.145833333333333	0.48936170212766
fMN	0.3125	0.405775804888005
fMN	0.270833333333333	0.420970457676412
fMN	0.291666666666667	0.382978723404255
fMN	0.291666666666667	0.417929486198275
fMN	0.208333333333333	0.393611918975458
fMN	0.270833333333333	0.384499209143324
fMN	0.229166666666667	0.396652890453595
fMN	0.333333333333333	0.335864074697689
fMN	0.151515151515152	0.493732700464127
fMN	0.393939393939394	0.399686371912395
fMN	0.393939393939394	0.38714124840818
fMN	0.363636363636364	0.482755717397939
fMN	0.393939393939394	0.41222097098414
fMN	0.242424242424242	0.465516697012114
fMN	0.166666666666667	0.473513466906653
fMN	0.3	0.499197051183945
fMN	0.2	0.523274737829128
fMN	0.366666666666667	0.385232208486468
fMN	0.2	0.521668295861844
fMN	0.366666666666667	0.467939766326863
fMN	0.433333333333333	0.445410324442582
fMN	0.466666666666667	0.393415724060885
fMN	0.136363636363636	0.569994516378124
fMN	0.181818181818182	0.544993677048245
fMN	0.181818181818182	0.558333426592209
fMN	0.363636363636364	0.515001622704433
fMN	0.384615384615385	0.586723615208128
fMN	0.346153846153846	0.537938380858735
fMN	0.307692307692308	0.573172730252376
fMN	0.269230769230769	0.562325876761718
fMN	0.230769230769231	0.559621845296624
fMN	0.461538461538462	0.475612504097017
fMN	0.25	0.502036324742374
fMN	0.25	0.409527531521896
fMN	0.3	0.40815969722525
fMN	0.35	0.387755311927926
fMN	0.35	0.386397762099677
fMN	0.111111111111111	0.585266828893776
fMN	0.222222222222222	0.40697750074824
fMN	0.166666666666667	0.505810246333624
fMN	0.5	0.435454239656377
fMN	0.0	0.452286677174233
fMN	0.3	0.537140590410626
fMN	0.333333333333333	0.464766023877465
fMN	0.433333333333333	0.428565944541837
fMN	0.0344827586206897	0.562137930148617
fMN	0.172413793103448	0.487572413970277
fMN	0.275862068965517	0.353726991303901
fMN	0.275862068965517	0.347998098932576
fMN	0.275862068965517	0.39770844305147
fMN	0.172413793103448	0.36519762109671
fMN	0.172413793103448	0.497129131289258
fMN	0.0606060606060606	0.55092947588751
fMN	0.181818181818182	0.472219343874992
fMN	0.121212121212121	0.464509978654177
fMN	0.121212121212121	0.546297639525004
fMN	0.173913043478261	0.578473298212994
fMN	0.260869565217391	0.37539510381159
fMN	0.260869565217391	0.37539510381159
fMN	0.260869565217391	0.37539510381159
fMN	0.260869565217391	0.498460902799298
fMN	0.153846153846154	0.458606160995186
fMN	0.153846153846154	0.481784932131224
fMN	0.307692307692308	0.382444165286316
fMN	0.307692307692308	0.382444165286316
fMN	0.119047619047619	0.566865656411041
fMN	0.238095238095238	0.51063829787234
fMN	0.333333333333333	0.443767539160161
fMN	0.30952380952381	0.376896780447982
fMN	0.404761904761905	0.401214347670799
fMN	0.404761904761905	0.373855808969845
fMN	0.404761904761905	0.361702127659574
fMN	0.380952380952381	0.398173376192663
fMN	0.380952380952381	0.379937751926119
fMN	0.380952380952381	0.370024332898695
fMN	0.380952380952381	0.402139652357827
fMN	0.30952380952381	0.305803961026294
fMN	0.333333333333333	0.508452549173311
fMN	0.393939393939394	0.41474735180964
fMN	0.393939393939394	0.390168432126907
fMN	0.515151515151515	0.371736820933855
fMN	0.484848484848485	0.313368333109857
fMN	0.424242424242424	0.400926221983848
fMN	0.277777777777778	0.403369652530329
fMN	0.444444444444444	0.434048732260921
fMN	0.333333333333333	0.414110934893205
fMN	0.555555555555556	0.474995803384761
fMN	0.666666666666667	0.397732301729005
fMN	0.292682926829268	0.559997520763605
fMN	0.195121951219512	0.493853559770257
fMN	0.195121951219512	0.570771868931036
fMN	0.24390243902439	0.544615924961778
fMN	0.365853658536585	0.392308169083922
fMN	0.365853658536585	0.426160076029916
fMN	0.5	0.524814515819014
fMN	0.3125	0.51526800702213
fMN	0.25	0.428296315316472
fMN	0.25	0.434035177814867
fMN	0.6875	0.378585184234176
fMN	0.363636363636364	0.503825010571637
fMN	0.636363636363636	0.446571586001871
fMN	0.818181818181818	0.368328656184728
fMN	0.545454545454545	0.423672778995118
fMN	0.636363636363636	0.410307666679481
fMN	0.166666666666667	0.485852607224639
fMN	0.291666666666667	0.391507602589397
fMN	0.25	0.452835421173152
fMN	0.166666666666667	0.449689795336233
fMN	0.208333333333333	0.419810311630892
fMN	0.208333333333333	0.347484687854081
fMN	0.208333333333333	0.375787396895576
fMN	0.333333333333333	0.336478959170252
fMN	0.166666666666667	0.466106314941537
fMN	0.125	0.475789062563569
fMN	0.0416666666666667	0.497579313094492
fMN	0.166666666666667	0.406781178040505
fMN	0.166666666666667	0.421313436236259
fMN	0.416666666666667	0.393461297488181
fMN	0.333333333333333	0.377724798411704
fMN	0.291666666666667	0.391044678964027
fMN	0.375	0.387415682796443
fMN	0.181818181818182	0.369690618864009
fMN	0.303030303030303	0.384849378897785
fMN	0.333333333333333	0.307570223718881
fMN	0.151515151515152	0.298485141363068
fMN	0.333333333333333	0.327266438098339
fMN	0.303030303030303	0.312117851729014
fMN	0.178571428571429	0.464792728419062
fMN	0.178571428571429	0.347417643041034
fMN	0.25	0.244133872747334
fMN	0.285714285714286	0.259780381442757
fMN	0.321428571428571	0.253517574738612
fMN	0.21875	0.421210055649945
fMN	0.28125	0.377269998880897
fMN	0.3125	0.313633727732392
fMN	0.21875	0.386365254901163
fMN	0.28125	0.462118360412237
fMN	0.1875	0.51515367320155
fMN	0.258064516129032	0.414888514720139
fMN	0.290322580645161	0.46656462064391
fMN	0.387096774193548	0.437685596203888
fMN	0.451612903225806	0.32522067452421
fMN	0.419354838709677	0.331302617480484
fMN	0.419354838709677	0.267472830246441
fMN	0.285714285714286	0.456054856398726
fMN	0.392857142857143	0.463634236415615
fMN	0.5	0.386365254901163
fMN	0.464285714285714	0.360605536508195
fMN	0.464285714285714	0.331814066108472
fMN	0.1	0.463475357890568
fMN	0.285714285714286	0.501608480687436
fMN	0.321428571428571	0.443724766284517
fMN	0.25	0.516074011701967
fMN	0.464285714285714	0.598074141244036
fMN	0.25	0.50482544206231
fMN	0.321428571428571	0.427650754582551
fMN	0.305555555555556	0.446130176067819
fMN	0.388888888888889	0.459783583306162
fMN	0.0555555555555556	0.581186827518748
fMN	0.138888888888889	0.484064232148679
fMN	0.361111111111111	0.411232474731007
fMN	0.305555555555556	0.371770052168243
fMN	0.305555555555556	0.444611998695794
fMN	0.0256410256410256	0.443093821323769
fMN	0.0512820512820513	0.497717639387023
fMN	0.0512820512820513	0.446130176067819
fMN	0.0	0.494691473752853
fMN	0.227272727272727	0.574886735336543
fMN	0.204545454545455	0.590012393084253
fMN	0.272727272727273	0.503778874870482
fMN	0.318181818181818	0.503778874870482
fMN	0.340909090909091	0.552193169582089
fMN	0.295454545454545	0.553706751183438
fMN	0.166666666666667	0.543506786402592
fMN	0.214285714285714	0.558781317915283
fMN	0.214285714285714	0.554198958461475
fMN	0.238095238095238	0.496176241440111
fMN	0.261904761904762	0.46870258744413
fMN	0.261904761904762	0.471757493746668
fMN	0.30952380952381	0.48396686759339
fMN	0.119047619047619	0.485582409520704
fMN	0.261904761904762	0.402123410498859
fMN	0.285714285714286	0.405159765242908
fMN	0.285714285714286	0.408196119986958
fMN	0.22	0.472552893128755
fMN	0.28	0.390237161837109
fMN	0.3	0.324687554377309
fMN	0.178571428571429	0.500756290497312
fMN	0.339285714285714	0.34094393230178
fMN	0.375	0.251139545816896
fMN	0.25	0.336375528892341
fMN	0.416666666666667	0.467895277207392
fMN	0.527777777777778	0.308870636550308
fMN	0.326086956521739	0.447328494689794
fMN	0.304347826086957	0.377096403821708
fMN	0.391304347826087	0.335875671464305
fMN	0.30952380952381	0.45190060278017
fMN	0.333333333333333	0.456482962233977
fMN	0.380952380952381	0.399997949727314
fMN	0.428571428571429	0.396943043424775
fMN	0.357142857142857	0.46293248816562
fMN	0.333333333333333	0.425113264663457
fMN	0.452380952380952	0.346447654456431
fMN	0.380952380952381	0.453850998557526
fMN	0.476190476190476	0.326771093638894
fMN	0.305555555555556	0.519019683993214
fMN	0.388888888888889	0.433783700917769
fMN	0.361111111111111	0.336375528892341
fMN	0.361111111111111	0.391165709380046
fMN	0.242424242424242	0.479571727514679
fMN	0.363636363636364	0.396365372503606
fMN	0.333333333333333	0.467473232969667
fMN	0.382978723404255	0.429735791258684
fMN	0.305555555555556	0.508127140965977
fMN	0.444444444444444	0.449183191625838
fMN	0.5	0.392272733476178
fMN	0.303571428571429	0.533464084334396
fMN	0.321428571428571	0.425962245648443
fMN	0.303571428571429	0.488845305221868
fMN	0.266666666666667	0.434513027006325
fMN	0.4	0.389826824143178
fMN	0.424242424242424	0.41920552181794
fMN	0.575757575757576	0.417679648537107
fMN	0.545454545454545	0.413112269454884
fMN	0.5	0.439698054378929
fMN	0.5	0.380149947180029
fMN	0.5	0.439698054378929
fMN	0.153846153846154	0.458606160995186
fMN	0.153846153846154	0.481784932131224
fMN	0.307692307692308	0.382444165286316
fMN	0.307692307692308	0.382444165286316
fMN	0.119047619047619	0.566865656411041
fMN	0.238095238095238	0.51063829787234
fMN	0.333333333333333	0.443767539160161
fMN	0.30952380952381	0.376896780447982
fMN	0.404761904761905	0.401214347670799
fMN	0.404761904761905	0.373855808969845
fMN	0.404761904761905	0.361702127659574
fMN	0.380952380952381	0.398173376192663
fMN	0.380952380952381	0.379937751926119
fMN	0.380952380952381	0.370024332898695
fMN	0.380952380952381	0.402139652357827
fMN	0.30952380952381	0.305803961026294
fMN	0.333333333333333	0.508452549173311
fMN	0.393939393939394	0.41474735180964
fMN	0.393939393939394	0.390168432126907
fMN	0.515151515151515	0.371736820933855
fMN	0.484848484848485	0.313368333109857
fMN	0.424242424242424	0.400926221983848
fMN	0.277777777777778	0.403369652530329
fMN	0.444444444444444	0.434048732260921
fMN	0.333333333333333	0.414110934893205
fMN	0.555555555555556	0.474995803384761
fMN	0.666666666666667	0.397732301729005
fMN	0.292682926829268	0.559997520763605
fMN	0.195121951219512	0.493853559770257
fMN	0.195121951219512	0.570771868931036
fMN	0.24390243902439	0.544615924961778
fMN	0.365853658536585	0.392308169083922
fMN	0.365853658536585	0.426160076029916
fMN	0.5	0.524814515819014
fMN	0.3125	0.51526800702213
fMN	0.25	0.428296315316472
fMN	0.25	0.434035177814867
fMN	0.6875	0.378585184234176
fMN	0.363636363636364	0.503825010571637
fMN	0.636363636363636	0.446571586001871
fMN	0.818181818181818	0.368328656184728
fMN	0.545454545454545	0.423672778995118
fMN	0.636363636363636	0.410307666679481
fMN	0.285714285714286	0.487644544724796
fMN	0.285714285714286	0.428091033345627
fMN	0.285714285714286	0.447193717050311
fMN	0.357142857142857	0.42920833966112
fMN	0.357142857142857	0.596630724838913
fMN	0.357142857142857	0.530340832664396
fMN	0.642857142857143	0.452812791530167
fMN	0.357142857142857	0.447193717050311
fMN	0.357142857142857	0.362918447486603
fMN	0.5	0.403369275161087
fMN	0.571428571428571	0.397750200681231
fMN	0.285714285714286	0.441774979334119
fMN	0.285714285714286	0.571125806848761
fMN	0.142857142857143	0.548349367711979
fMN	0.214285714285714	0.488233638777987
fMN	0.285714285714286	0.399871607717607
fMN	0.285714285714286	0.411717114867123
fMN	0.5	0.331559878291151
fMN	0.571428571428571	0.408076402202016
fMN	0.571428571428571	0.430844047346853
fMN	0.277777777777778	0.533556369815729
fMN	0.277777777777778	0.520354734214859
fMN	0.388888888888889	0.435643354043864
fMN	0.388888888888889	0.442249482236737
fMN	0.666666666666667	0.462046625245606
fMN	0.666666666666667	0.462046625245606
fMN	0.555555555555556	0.537953374754394
fMN	0.15	0.48477757264314
fMN	0.15	0.568821364315197
fMN	0.2	0.583438187184704
fMN	0.3	0.553223202086697
fMN	0.3	0.449125461546279
fMN	0.333333333333333	0.374273099897246
fMN	0.333333333333333	0.48420862456386
fMN	0.333333333333333	0.417542710673999
fMN	0.333333333333333	0.488894660177731
fMN	0.233333333333333	0.540410863185354
fMN	0.266666666666667	0.556086085619789
fMN	0.266666666666667	0.557297246937159
fMN	0.266666666666667	0.548854055061257
fMN	0.266666666666667	0.433048399869567
fMN	0.285714285714286	0.487644544724796
fMN	0.285714285714286	0.428091033345627
fMN	0.285714285714286	0.447193717050311
fMN	0.357142857142857	0.42920833966112
fMN	0.357142857142857	0.596630724838913
fMN	0.357142857142857	0.530340832664396
fMN	0.642857142857143	0.452812791530167
fMN	0.357142857142857	0.447193717050311
fMN	0.357142857142857	0.362918447486603
fMN	0.5	0.403369275161087
fMN	0.571428571428571	0.397750200681231
fMN	0.285714285714286	0.441774979334119
fMN	0.285714285714286	0.571125806848761
fMN	0.142857142857143	0.548349367711979
fMN	0.214285714285714	0.488233638777987
fMN	0.285714285714286	0.399871607717607
fMN	0.285714285714286	0.411717114867123
fMN	0.5	0.331559878291151
fMN	0.571428571428571	0.408076402202016
fMN	0.571428571428571	0.430844047346853
fMN	0.277777777777778	0.533556369815729
fMN	0.277777777777778	0.520354734214859
fMN	0.388888888888889	0.435643354043864
fMN	0.388888888888889	0.442249482236737
fMN	0.666666666666667	0.462046625245606
fMN	0.666666666666667	0.462046625245606
fMN	0.555555555555556	0.537953374754394
fMN	0.15	0.48477757264314
fMN	0.15	0.568821364315197
fMN	0.2	0.583438187184704
fMN	0.3	0.553223202086697
fMN	0.3	0.449125461546279
fMN	0.333333333333333	0.374273099897246
fMN	0.333333333333333	0.48420862456386
fMN	0.333333333333333	0.417542710673999
fMN	0.333333333333333	0.488894660177731
fMN	0.233333333333333	0.540410863185354
fMN	0.266666666666667	0.556086085619789
fMN	0.266666666666667	0.557297246937159
fMN	0.266666666666667	0.548854055061257
fMN	0.266666666666667	0.433048399869567
fMN	0.25	0.582472815944661
fMN	0.4375	0.451031376744881
fMN	0.4375	0.479372465102391
fMN	0.375	0.429122396675707
fMN	0.4375	0.515464430565578
fMN	0.375	0.516745875737142
fMN	0.5	0.5
fMN	0.5	0.432991614620916
fMN	0.5	0.587623479061435
fMN	0.375	0.525765756799124
fMN	0.375	0.588917365448257
fMN	0.4375	0.45875737142004
fMN	0.25	0.59406802856503
fMN	0.375	0.497424668441613
fMN	0.375	0.510301326233547
fMN	0.416666666666667	0.446445922714702
