# Supplementary material for: Molecular blueprints for spinal circuit modules controlling locomotor speed in zebrafish
Source: Nat Neurosci. 2023 Nov 2;27(1):78–89. doi: 10.1038/s41593-023-01479-1 (PMC10774144; doi:10.1038/s41593-023-01479-1)
Supplement: Supplementary file 2 — Statistical source data for Fig. 2e,f,k–m,o,p. [file 41593_2023_1479_MOESM2_ESM.zip › Fig2/Fig2_p.csv]

probe	punctae	x	y
Grin1b	6.0	0.6	0.398661143045541
Grin1b	15.0	1.0	0.481071085563567
Grin1b	24.0	1.0	0.463253107036883
Grin1b	18.0	1.0	0.463253107036883
Grin1b	6.0	0.384615384615385	0.457915808203783
Grin1b	12.0	0.615384615384615	0.372330960854093
Grin1b	13.0	0.82051282051282	0.402287413373291
Grin1b	22.0	0.769230769230769	0.310989885746394
Grin1b	7.0	0.888888888888889	0.428792002007218
Grin1b	7.0	0.888888888888889	0.354486325825565
Grin1b	11.0	0.636363636363636	0.468172314571387
Grin1b	7.0	0.636363636363636	0.355228020783737
Grin1b	12.0	0.636363636363636	0.435319932928975
Grin1b	6.0	0.727272727272727	0.490757033142195
Grin1b	6.0	0.727272727272727	0.482538762498189
Grin1b	9.0	0.727272727272727	0.380689299822523
Grin1b	6.0	0.321428571428571	0.369629864880471
Grin1b	7.0	0.464285714285714	0.438387804596374
Grin1b	10.0	0.785714285714286	0.358167802286638
Grin1b	11.0	0.678571428571429	0.340974708395889
Grin1b	14.0	0.785714285714286	0.338101974823883
Grin1b	23.0	0.857142857142857	0.254959609511033
Grin1b	16.0	0.8	0.383332167098174
Grin1b	10.0	0.733333333333333	0.433321670981737
Grin1b	6.0	0.642857142857143	0.489584183346351
Grin1b	7.0	0.642857142857143	0.406245992795775
Grin1b	8.0	0.678571428571429	0.314234755137964
Grin1b	10.0	0.892857142857143	0.319445577795134
Grin1b	6.0	0.173913043478261	0.493885974188647
Grin1b	7.0	0.543478260869565	0.28439717040216
Grin1b	6.0	0.58695652173913	0.276758488280167
Grin1b	6.0	0.739130434782609	0.319572069528435
Grin1b	9.0	0.847826086956522	0.192661115617203
Grin1b	7.0	0.891304347826087	0.226295957864044
Grin1b	6.0	0.891304347826087	0.443423443772523
Grin1b	9.0	0.891304347826087	0.224766168030473
Grin1b	9.0	0.838709677419355	0.313543731987
Grin1b	8.0	0.548387096774194	0.380516321566543
Grin1b	15.0	0.884615384615385	0.265025647160867
Grin1b	9.0	0.428571428571429	0.362067169103602
Grin1b	6.0	0.607142857142857	0.293103647877378
Grin1b	6.0	0.535714285714286	0.284478866391137
Grin1b	13.0	0.821428571428571	0.286203822688385
Grin1b	6.0	0.461538461538462	0.275108875915164
Grin1b	8.0	0.384615384615385	0.311243544972832
Grin1b	9.0	0.692307692307692	0.275108875915164
Grin1b	8.0	0.692307692307692	0.277117855650087
Grin1b	6.0	0.884615384615385	0.383539849259104
Grin1b	6.0	0.5	0.380872445415831
Grin1b	11.0	0.75	0.350679344764652
Grin1b	6.0	0.75	0.298663842635362
Grin1b	6.0	0.653846153846154	0.594845952146837
Grin1b	6.0	0.884615384615385	0.489153146509341
Grin1b	7.0	0.923076923076923	0.501352015732547
Grin1b	8.0	0.5	0.39319579570932
Grin1b	7.0	0.65	0.285712816504515
Grin1b	6.0	0.8	0.39319579570932
Grin1b	9.0	0.8	0.4462533681634
Grin1b	8.0	0.8	0.414968015303289
Grin1b	9.0	0.75	0.331972355348952
Grin1b	8.0	0.75	0.395921179834214
Grin1b	14.0	0.6875	0.31791600900458
Grin1b	15.0	1.0	0.281315496675033
Grin1b	16.0	0.9375	0.369938158201154
Grin1b	6.0	0.272727272727273	0.39885185612322
Grin1b	6.0	0.590909090909091	0.500006407052884
Grin1b	21.0	0.818181818181818	0.385499557913351
Grin1b	7.0	0.375	0.5549264593618
Grin1b	10.0	0.75	0.462122754338643
Grin1b	6.0	0.666666666666667	0.474286299248871
Grin1b	6.0	0.9	0.415232440594249
Grin1b	10.0	0.766666666666667	0.430472558829927
Grin1b	6.0	0.833333333333333	0.394285275563347
Grin1b	12.0	0.833333333333333	0.394285275563347
Grin1b	10.0	0.833333333333333	0.377138543039578
Grin1b	6.0	0.172413793103448	0.497129131289258
Grin1b	6.0	0.448275862068966	0.359468728725386
Grin1b	6.0	0.793103448275862	0.27916147512556
Grin1b	13.0	0.758620689655172	0.36519762109671
Grin1b	12.0	0.862068965517241	0.302102734711179
Grin1b	8.0	0.606060606060606	0.401239301183346
Grin1b	6.0	0.575757575757576	0.387343792095828
Grin1b	6.0	0.848484848484849	0.367282863241664
Grin1b	9.0	0.757575757575758	0.328704950987503
Grin1b	10.0	0.939393939393939	0.436729322529169
Grin1b	22.0	0.909090909090909	0.368826808695832
Grin1b	6.0	0.608695652173913	0.236917673794029
Grin1b	6.0	0.543478260869565	0.258465034603863
Grin1b	10.0	0.891304347826087	0.335378576593327
Grin1b	7.0	0.138888888888889	0.484064232148679
Grin1b	7.0	0.75	0.333835996087382
Grin1b	7.0	0.435897435897436	0.335354173459407
Grin1b	8.0	0.384615384615385	0.3520439354418
Grin1b	6.0	0.435897435897436	0.356598467557874
Grin1b	7.0	0.512820512820513	0.329281463971308
Grin1b	8.0	0.512820512820513	0.309555347244865
Grin1b	6.0	0.659090909090909	0.425113264663457
Grin1b	6.0	0.681818181818182	0.403933280510351
Grin1b	8.0	0.568181818181818	0.476544564311981
Grin1b	7.0	0.681818181818182	0.455364580158875
Grin1b	7.0	0.840909090909091	0.408474025314398
Grin1b	7.0	0.886363636363636	0.470500396172365
Grin1b	7.0	0.571428571428571	0.354194857916103
Grin1b	6.0	0.547619047619048	0.322138844466314
Grin1b	9.0	0.857142857142857	0.329765858859228
Grin1b	6.0	0.785714285714286	0.300764751711978
Grin1b	6.0	0.642857142857143	0.312591701988914
Grin1b	9.0	0.595238095238095	0.339908705575481
Grin1b	8.0	0.904761904761905	0.291347407890447
Grin1b	9.0	0.833333333333333	0.212442940984676
Grin1b	7.0	0.72	0.210364699018394
Grin1b	8.0	0.96	0.211889822614819
Grin1b	7.0	0.72	0.189023204397269
Grin1b	8.0	0.66	0.274389182881767
Grin1b	6.0	0.625	0.305929726304601
Grin1b	8.0	0.928571428571429	0.242002738998017
Grin1b	6.0	0.75	0.434250513347023
Grin1b	6.0	0.805555555555556	0.351683778234086
Grin1b	8.0	0.761904761904762	0.37404149751917
Grin1b	6.0	0.785714285714286	0.352667404764834
Grin1b	6.0	0.714285714285714	0.331311838442941
Grin1b	8.0	0.714285714285714	0.308618272688487
Grin1b	6.0	0.785714285714286	0.357032567400093
Grin1b	7.0	0.555555555555556	0.353116121251763
Grin1b	8.0	0.583333333333333	0.444443308873127
Grin1b	6.0	0.861111111111111	0.397256913925965
Grin1b	15.0	0.909090909090909	0.295006196542126
Grin1b	6.0	0.696969696969697	0.302574104548871
Grin1b	6.0	0.893617021276596	0.203667742464854
Grin1b	6.0	0.916666666666667	0.420727962551008
Grin1b	6.0	0.321428571428571	0.371196644057639
Grin1b	9.0	0.875	0.340769796518755
Grin1b	9.0	0.892857142857143	0.328593609544823
Grin1b	6.0	0.909090909090909	0.294206801912974
Grin1b	10.0	1.0	0.381099652838227
Pvalb6	10.0	0.266666666666667	0.591115681233933
Pvalb6	17.0	0.333333333333333	0.597244215938303
Pvalb6	10.0	0.466666666666667	0.486982005141388
Pvalb6	8.0	0.433333333333333	0.474724935732648
Pvalb6	9.0	0.433333333333333	0.451763496143959
Pvalb6	11.0	0.433333333333333	0.485449871465296
Pvalb6	9.0	0.433333333333333	0.494642673521851
Pvalb6	8.0	0.5	0.51760411311054
Pvalb6	12.0	0.5	0.398159383033419
Pvalb6	10.0	0.766666666666667	0.528329048843188
Pvalb6	9.0	0.8	0.562015424164524
Pvalb6	7.0	0.8	0.465542416452442
Pvalb6	8.0	0.766666666666667	0.41653470437018
Pvalb6	6.0	0.8	0.407352185089974
Pvalb6	6.0	0.866666666666667	0.401223650385604
Pvalb6	30.0	0.142857142857143	0.563335832671195
Pvalb6	32.0	0.214285714285714	0.464999944044675
Pvalb6	15.0	0.166666666666667	0.591660418322012
Pvalb6	8.0	0.333333333333333	0.479995971216581
Pvalb6	16.0	0.30952380952381	0.358326711953177
Pvalb6	22.0	0.357142857142857	0.401658515840952
Pvalb6	20.0	0.428571428571429	0.361661649339168
Pvalb6	9.0	0.523809523809524	0.334993341316293
Pvalb6	12.0	0.547619047619048	0.343330684781271
Pvalb6	7.0	0.571428571428571	0.268328166791633
Pvalb6	10.0	0.571428571428571	0.318329845451392
Pvalb6	7.0	0.857142857142857	0.384995019976051
Pvalb6	14.0	0.166666666666667	0.504841015421937
Pvalb6	6.0	0.214285714285714	0.508068359036562
Pvalb6	10.0	0.142857142857143	0.464520880263386
Pvalb6	10.0	0.428571428571429	0.438712961358517
Pvalb6	8.0	0.571428571428571	0.332253942124415
Pvalb6	11.0	0.452380952380952	0.306456853231676
Pvalb6	15.0	0.476190476190476	0.316128054063421
Pvalb6	6.0	0.452380952380952	0.311287038641483
Pvalb6	18.0	0.571428571428571	0.232260440131693
Pvalb6	10.0	0.857142857142857	0.42741725870733
Pvalb6	8.0	0.857142857142857	0.369357563680471
Pvalb6	15.0	0.761904761904762	0.222578409287818
Pvalb6	10.0	0.488372093023256	0.320869765301427
Pvalb6	6.0	0.511627906976744	0.302179642722671
Pvalb6	6.0	0.604651162790698	0.275697611178513
Pvalb6	6.0	0.581395348837209	0.291281429109317
Pvalb6	10.0	0.906976744186046	0.378508973768983
Pvalb6	8.0	0.697674418604651	0.274139229385433
Pvalb6	6.0	0.289473684210526	0.53415702220832
Pvalb6	6.0	0.315789473684211	0.408382858930247
Pvalb6	10.0	0.578947368421053	0.324533416744865
Pvalb6	12.0	0.657894736842105	0.256208945886769
Pvalb6	9.0	0.736842105263158	0.403722239599625
Pvalb6	10.0	0.815789473684211	0.422364716922114
Pvalb6	9.0	0.789473684210526	0.46584297779168
Pvalb6	8.0	0.921052631578947	0.268637264101762
Pvalb6	6.0	0.104166666666667	0.550150517883566
Pvalb6	14.0	0.145833333333333	0.48936170212766
Pvalb6	8.0	0.3125	0.405775804888005
Pvalb6	22.0	0.270833333333333	0.420970457676412
Pvalb6	6.0	0.291666666666667	0.382978723404255
Pvalb6	6.0	0.270833333333333	0.384499209143324
Pvalb6	10.0	0.229166666666667	0.396652890453595
Pvalb6	12.0	0.333333333333333	0.335864074697689
Pvalb6	24.0	0.541666666666667	0.372927190162763
Pvalb6	15.0	0.541666666666667	0.316434511964896
Pvalb6	25.0	0.583333333333333	0.327292208786163
Pvalb6	27.0	0.604166666666667	0.293617021276596
Pvalb6	14.0	0.895833333333333	0.342507270779121
Pvalb6	15.0	0.791666666666667	0.278412163885913
Pvalb6	10.0	0.666666666666667	0.303393030256646
Pvalb6	10.0	0.6875	0.262115414051737
Pvalb6	11.0	0.151515151515152	0.493732700464127
Pvalb6	10.0	0.363636363636364	0.482755717397939
Pvalb6	13.0	0.393939393939394	0.41222097098414
Pvalb6	7.0	0.242424242424242	0.465516697012114
Pvalb6	10.0	0.515151515151515	0.330719765936622
Pvalb6	11.0	0.515151515151515	0.322879063746488
Pvalb6	7.0	0.515151515151515	0.326015344622541
Pvalb6	8.0	0.878787878787879	0.427902375364408
Pvalb6	16.0	0.666666666666667	0.418493532736247
Pvalb6	6.0	0.666666666666667	0.321310923308461
Pvalb6	17.0	0.366666666666667	0.385232208486468
Pvalb6	16.0	0.233333333333333	0.436599377041053
Pvalb6	12.0	0.233333333333333	0.47993705743509
Pvalb6	10.0	0.333333333333333	0.487966545595637
Pvalb6	11.0	0.566666666666667	0.436599377041053
Pvalb6	9.0	0.566666666666667	0.436599377041053
Pvalb6	15.0	0.533333333333333	0.444618087365142
Pvalb6	10.0	0.366666666666667	0.417339383292198
Pvalb6	10.0	0.433333333333333	0.445410324442582
Pvalb6	8.0	0.366666666666667	0.436740678676163
Pvalb6	8.0	0.4	0.431538891216311
Pvalb6	10.0	0.4	0.431538891216311
Pvalb6	15.0	0.733333333333333	0.362216636410185
Pvalb6	9.0	0.566666666666667	0.362216636410185
Pvalb6	8.0	0.566666666666667	0.391681794907601
Pvalb6	6.0	0.363636363636364	0.515001622704433
Pvalb6	10.0	0.5	0.384995019976051
Pvalb6	12.0	0.545454545454545	0.404993453226944
Pvalb6	8.0	0.454545454545455	0.401658515840953
Pvalb6	9.0	0.454545454545455	0.433329229942814
Pvalb6	11.0	0.909090909090909	0.373333930190136
Pvalb6	12.0	0.863636363636364	0.459997537965688
Pvalb6	17.0	0.954545454545455	0.441666573407791
Pvalb6	9.0	0.818181818181818	0.378325145204069
Pvalb6	6.0	0.772727272727273	0.411663327998926
Pvalb6	6.0	0.384615384615385	0.586723615208128
Pvalb6	9.0	0.692307692307692	0.5
Pvalb6	6.0	0.730769230769231	0.542004670599803
Pvalb6	14.0	0.653846153846154	0.594845952146837
Pvalb6	11.0	0.769230769230769	0.523035480170436
Pvalb6	9.0	0.884615384615385	0.489153146509341
Pvalb6	14.0	0.923076923076923	0.501352015732547
Pvalb6	15.0	0.25	0.409527531521896
Pvalb6	9.0	0.4	0.412242631178394
Pvalb6	15.0	0.5	0.39319579570932
Pvalb6	15.0	0.65	0.285712816504515
Pvalb6	7.0	0.8	0.39319579570932
Pvalb6	10.0	0.8	0.4462533681634
Pvalb6	11.0	0.8	0.414968015303289
Pvalb6	12.0	0.75	0.331972355348952
Pvalb6	10.0	0.75	0.395921179834214
Pvalb6	7.0	0.222222222222222	0.40697750074824
Pvalb6	7.0	0.166666666666667	0.505810246333624
Pvalb6	11.0	0.222222222222222	0.439913074030216
Pvalb6	13.0	0.222222222222222	0.410842323057504
Pvalb6	15.0	0.333333333333333	0.339141410855336
Pvalb6	11.0	0.277777777777778	0.424414746183976
Pvalb6	8.0	0.777777777777778	0.31200957747212
Pvalb6	6.0	0.5	0.435454239656377
Pvalb6	14.0	0.6875	0.429671125831242
Pvalb6	13.0	0.6875	0.31791600900458
Pvalb6	9.0	1.0	0.281315496675033
Pvalb6	20.0	0.272727272727273	0.450377375414857
Pvalb6	9.0	0.272727272727273	0.39885185612322
Pvalb6	8.0	0.590909090909091	0.500006407052884
Pvalb6	10.0	0.5	0.520828031960914
Pvalb6	7.0	0.5	0.534085704107079
Pvalb6	9.0	0.541666666666667	0.589012163468879
Pvalb6	8.0	0.541666666666667	0.448865082192478
Pvalb6	8.0	0.333333333333333	0.464766023877465
Pvalb6	13.0	0.433333333333333	0.428565944541837
Pvalb6	6.0	0.6	0.493326849991683
Pvalb6	7.0	0.6	0.512380196803542
Pvalb6	14.0	0.7	0.379045157327669
Pvalb6	8.0	0.766666666666667	0.430472558829927
Pvalb6	6.0	0.833333333333333	0.394285275563347
Pvalb6	8.0	0.766666666666667	0.379045157327669
Pvalb6	9.0	0.172413793103448	0.487572413970277
Pvalb6	12.0	0.275862068965517	0.353726991303901
Pvalb6	15.0	0.275862068965517	0.39770844305147
Pvalb6	7.0	0.448275862068966	0.359468728725386
Pvalb6	12.0	0.793103448275862	0.27916147512556
Pvalb6	7.0	0.724137931034483	0.464631154384658
Pvalb6	12.0	0.758620689655172	0.36519762109671
Pvalb6	8.0	0.896551724137931	0.399622355525298
Pvalb6	6.0	0.862068965517241	0.302102734711179
Pvalb6	10.0	0.181818181818182	0.472219343874992
Pvalb6	15.0	0.121212121212121	0.464509978654177
Pvalb6	15.0	0.121212121212121	0.546297639525004
Pvalb6	12.0	0.606060606060606	0.401239301183346
Pvalb6	9.0	0.575757575757576	0.408948666404161
Pvalb6	7.0	0.575757575757576	0.387343792095828
Pvalb6	6.0	0.848484848484849	0.367282863241664
Pvalb6	10.0	0.757575757575758	0.328704950987503
Pvalb6	7.0	0.939393939393939	0.436729322529169
Pvalb6	8.0	0.909090909090909	0.368826808695832
Pvalb6	7.0	0.848484848484849	0.421300230037511
Pvalb6	10.0	0.848484848484849	0.388887737549997
Pvalb6	7.0	0.260869565217391	0.37539510381159
Pvalb6	8.0	0.260869565217391	0.37539510381159
Pvalb6	13.0	0.608695652173913	0.236917673794029
Pvalb6	14.0	0.630434782608696	0.292304513996488
Pvalb6	10.0	0.543478260869565	0.258465034603863
Pvalb6	7.0	0.543478260869565	0.236917673794029
Pvalb6	12.0	0.608695652173913	0.37539510381159
Pvalb6	15.0	0.891304347826087	0.335378576593327
Pvalb6	10.0	0.826086956521739	0.289226319595083
Pvalb6	7.0	0.826086956521739	0.289226319595083
Pvalb6	12.0	0.826086956521739	0.270777812209482
Pvalb6	15.0	0.826086956521739	0.16923871500878
Pvalb6	7.0	0.794871794871795	0.536424577279246
Pvalb6	6.0	0.714285714285714	0.337384560436757
Pvalb6	6.0	0.761904761904762	0.288986539902874
Pvalb6	6.0	0.333333333333333	0.508452549173311
Pvalb6	6.0	0.848484848484849	0.403999876228688
Pvalb6	8.0	0.861111111111111	0.251529319684455
Pvalb6	9.0	0.888888888888889	0.297542790055818
Pvalb6	7.0	0.611111111111111	0.327274946970044
Pvalb6	10.0	0.292682926829268	0.559997520763605
Pvalb6	6.0	0.414634146341463	0.307693896946407
Pvalb6	6.0	0.731707317073171	0.381544151068138
Pvalb6	15.0	0.5	0.524814515819014
Pvalb6	10.0	0.5625	0.395033252604467
Pvalb6	7.0	0.75	0.343507733312831
Pvalb6	9.0	0.875	0.372134445597714
Pvalb6	15.0	0.875	0.341598431553454
Pvalb6	20.0	0.75	0.396942554363844
Pvalb6	17.0	0.6875	0.330155435102961
Pvalb6	10.0	0.25	0.434035177814867
Pvalb6	22.0	0.6875	0.378585184234176
Pvalb6	8.0	0.6875	0.372846321735781
Pvalb6	7.0	0.6875	0.414918474772114
Pvalb6	8.0	0.6875	0.386237000898703
Pvalb6	9.0	0.6875	0.449325972525356
Pvalb6	12.0	0.6875	0.414918474772114
Pvalb6	9.0	0.818181818181818	0.368328656184728
Pvalb6	10.0	0.545454545454545	0.423672778995118
Pvalb6	6.0	1.0	0.332064736862338
Chrna2b	20.0	0.5	0.451660194500711
Chrna2b	18.0	0.4	0.339897018050133
Chrna2b	13.0	0.636363636363636	0.429994292556823
Chrna2b	12.0	0.515151515151515	0.322879063746488
Chrna2b	12.0	0.357142857142857	0.401658515840952
Chrna2b	11.0	0.5	0.384995019976051
Chrna2b	11.0	0.454545454545455	0.401658515840953
Chrna2b	10.0	0.515151515151515	0.330719765936622
Chrna2b	10.0	0.366666666666667	0.436740678676163
Chrna2b	10.0	0.214285714285714	0.306686986744438
Chrna2b	7.0	0.428571428571429	0.438712961358517
Chrna2b	40.0	0.181818181818182	0.369690618864009
Chrna2b	36.0	0.166666666666667	0.421313436236259
Chrna2b	35.0	0.333333333333333	0.307570223718881
Chrna2b	32.0	0.258064516129032	0.414888514720139
Chrna2b	31.0	0.5	0.386365254901163
Chrna2b	28.0	0.25	0.452835421173152
Chrna2b	25.0	0.166666666666667	0.406781178040505
Chrna2b	24.0	0.4	0.560483290488432
Chrna2b	24.0	0.3125	0.313633727732392
Chrna2b	24.0	0.28125	0.377269998880897
Chrna2b	23.0	0.416666666666667	0.393461297488181
Chrna2b	23.0	0.325581395348837	0.423681127891896
Chrna2b	23.0	0.303030303030303	0.384849378897785
Chrna2b	23.0	0.291666666666667	0.391507602589397
Chrna2b	23.0	0.21875	0.421210055649945
Chrna2b	23.0	0.2	0.521668295861844
Chrna2b	23.0	0.166666666666667	0.485852607224639
Chrna2b	22.0	0.392857142857143	0.463634236415615
Chrna2b	22.0	0.285714285714286	0.259780381442757
Chrna2b	22.0	0.145833333333333	0.48936170212766
Chrna2b	21.0	0.333333333333333	0.597244215938303
Chrna2b	21.0	0.285714285714286	0.456054856398726
Chrna2b	21.0	0.285714285714286	0.501608480687436
Chrna2b	21.0	0.208333333333333	0.347484687854081
Chrna2b	21.0	0.151515151515152	0.493732700464127
Chrna2b	21.0	0.125	0.475789062563569
Chrna2b	20.0	0.393939393939394	0.399686371912395
Chrna2b	20.0	0.270833333333333	0.384499209143324
Chrna2b	20.0	0.214285714285714	0.464999944044675
Chrna2b	20.0	0.166666666666667	0.504841015421937
Chrna2b	19.0	0.30952380952381	0.358326711953177
Chrna2b	18.0	0.466666666666667	0.393415724060885
Chrna2b	18.0	0.291666666666667	0.382978723404255
Chrna2b	18.0	0.289473684210526	0.53415702220832
Chrna2b	18.0	0.21875	0.386365254901163
Chrna2b	18.0	0.2	0.523274737829128
Chrna2b	18.0	0.151515151515152	0.298485141363068
Chrna2b	17.0	0.393939393939394	0.38714124840818
Chrna2b	17.0	0.321428571428571	0.427650754582551
Chrna2b	17.0	0.208333333333333	0.375787396895576
Chrna2b	17.0	0.166666666666667	0.473513466906653
Chrna2b	16.0	0.451612903225806	0.32522067452421
Chrna2b	16.0	0.333333333333333	0.336478959170252
Chrna2b	16.0	0.1875	0.51515367320155
Chrna2b	16.0	0.166666666666667	0.591660418322012
Chrna2b	16.0	0.166666666666667	0.466106314941537
Chrna2b	15.0	0.464285714285714	0.360605536508195
Chrna2b	15.0	0.375	0.387415682796443
Chrna2b	15.0	0.366666666666667	0.467939766326863
Chrna2b	15.0	0.348837209302326	0.347351796845584
Chrna2b	15.0	0.333333333333333	0.479995971216581
Chrna2b	15.0	0.315789473684211	0.408382858930247
Chrna2b	15.0	0.303030303030303	0.312117851729014
Chrna2b	15.0	0.3	0.499197051183945
Chrna2b	15.0	0.181818181818182	0.544993677048245
Chrna2b	15.0	0.142857142857143	0.563335832671195
Chrna2b	15.0	0.1	0.463475357890568
Chrna2b	14.0	0.464285714285714	0.598074141244036
Chrna2b	14.0	0.419354838709677	0.267472830246441
Chrna2b	14.0	0.333333333333333	0.327266438098339
Chrna2b	14.0	0.208333333333333	0.419810311630892
Chrna2b	14.0	0.178571428571429	0.347417643041034
Chrna2b	13.0	0.285714285714286	0.44832525711472
Chrna2b	13.0	0.270833333333333	0.420970457676412
Chrna2b	13.0	0.242424242424242	0.465516697012114
Chrna2b	13.0	0.166666666666667	0.449689795336233
Chrna2b	12.0	0.466666666666667	0.486982005141388
Chrna2b	12.0	0.393939393939394	0.41222097098414
Chrna2b	12.0	0.342105263157895	0.4378896882494
Chrna2b	12.0	0.3125	0.405775804888005
Chrna2b	12.0	0.289473684210526	0.562110311750599
Chrna2b	12.0	0.266666666666667	0.591115681233933
Chrna2b	12.0	0.25	0.244133872747334
Chrna2b	12.0	0.25	0.50482544206231
Chrna2b	12.0	0.181818181818182	0.558333426592209
Chrna2b	11.0	0.291666666666667	0.417929486198275
Chrna2b	11.0	0.261904761904762	0.299998880893495
Chrna2b	11.0	0.25	0.516074011701967
Chrna2b	11.0	0.208333333333333	0.393611918975458
Chrna2b	11.0	0.104166666666667	0.550150517883566
Chrna2b	10.0	0.473684210526316	0.411489938483995
Chrna2b	10.0	0.387096774193548	0.437685596203888
Chrna2b	10.0	0.348837209302326	0.211835334476844
Chrna2b	10.0	0.333333333333333	0.335864074697689
Chrna2b	10.0	0.333333333333333	0.377724798411704
Chrna2b	10.0	0.321428571428571	0.253517574738612
Chrna2b	10.0	0.291666666666667	0.391044678964027
Chrna2b	10.0	0.214285714285714	0.508068359036562
Chrna2b	10.0	0.136363636363636	0.569994516378124
Chrna2b	9.0	0.342105263157895	0.475153790011469
Chrna2b	9.0	0.321428571428571	0.443724766284517
Chrna2b	9.0	0.232558139534884	0.485985022800485
Chrna2b	8.0	0.466666666666667	0.499228791773779
Chrna2b	8.0	0.464285714285714	0.331814066108472
Chrna2b	8.0	0.419354838709677	0.331302617480484
Chrna2b	8.0	0.366666666666667	0.385232208486468
Chrna2b	8.0	0.178571428571429	0.464792728419062
Chrna2b	7.0	0.363636363636364	0.482755717397939
Chrna2b	7.0	0.363636363636364	0.515001622704433
Chrna2b	7.0	0.142857142857143	0.464520880263386
Chrna2b	6.0	0.290322580645161	0.46656462064391
Chrna2b	6.0	0.28125	0.462118360412237
Chrna2b	6.0	0.229166666666667	0.396652890453595
