# Supplementary material for: Molecular blueprints for spinal circuit modules controlling locomotor speed in zebrafish
Source: Nat Neurosci. 2023 Nov 2;27(1):78–89. doi: 10.1038/s41593-023-01479-1 (PMC10774144; doi:10.1038/s41593-023-01479-1)
Supplement: Supplementary file 3 — Statistical source data for Fig. 3c,d,g,i. [file 41593_2023_1479_MOESM3_ESM.zip]

Archive with 4 entries (4 files):
- Fig3/Fig3_c.csv
- Fig3/Fig3_d.xlsx
- Fig3/FIg3_g.xlsx
- Fig3/Fig3_i.xlsx
