# Supplementary material for: Molecular blueprints for spinal circuit modules controlling locomotor speed in zebrafish
Source: Nat Neurosci. 2023 Nov 2;27(1):78–89. doi: 10.1038/s41593-023-01479-1 (PMC10774144; doi:10.1038/s41593-023-01479-1)
Supplement: Supplementary file 3 — Statistical source data for Fig. 3c,d,g,i. [file 41593_2023_1479_MOESM3_ESM.zip › Fig3/Fig3_c.csv]

probe	punctae	x	y
esrrga	12	0.312	0.367206486759667
esrrga	15	0.333333333333333	0.21584842037654
esrrga	20	0.415521	0.437627829967329
esrrga	25	0.416666666666667	0.354453131225485
esrrga	12	0.423578	0.425759946886708
esrrga	23	0.428542	0.4333340107988
esrrga	12	0.46852	0.548487304159914
esrrga	14	0.468524	0.500796155705309
esrrga	25	0.5	0.43939732672127
esrrga	23	0.50013245	0.434851533443083
esrrga	24	0.5012345	0.424242424242424
esrrga	20	0.5132	0.273849159397958
esrrga	13	0.513235	0.304129367213948
esrrga	14	0.51331	0.334055905690926
esrrga	12	0.51353	0.404617120215722
esrrga	14	0.583333333333333	0.353353003693767
esrrga	15	0.583333333333333	0.451484377075162
esrrga	18	0.583333333333333	0.465349778206706
esrrga	18	0.6	0.400636924564247
esrrga	23	0.6	0.411761778839319
esrrga	23	0.666666666666667	0.362591136446403
esrrga	45	0.667637	0.302539557491211
esrrga	24	0.6687527	0.287670774624329
esrrga	32	0.66876374	0.379965310358554
esrrga	35	0.669979	0.362490466059171
esrrga	32	0.68525	0.178441919901516
esrrga	24	0.68527	0.308618682509735
esrrga	46	0.69278	0.221829713781061
esrrga	50	0.697634	0.223328382374587
esrrga	21	0.714285714285714	0.328787540055146
esrrga	22	0.714285714285714	0.303030303030303
esrrga	25	0.714285714285714	0.304547825674586
esrrga	30	0.714285714285714	0.354544777079988
esrrga	22	0.733333333333333	0.529415109897922
esrrga	30	0.733333333333333	0.446742870141318
esrrga	32	0.7563	0.175384530721184
esrrga	34	0.757878	0.263283067387087
esrrga	40	0.757963	0.392082731997556
esrrga	32	0.757967	0.339492088501758
esrrga	39	0.75973978	0.336638835518802
esrrga	45	0.7597779	0.469307526805557
esrrga	45	0.7597967	0.304950284656862
esrrga	46	0.75999	0.330253955749121
esrrga	40	0.78453	0.346970713167896
esrrga	20	0.7887328	0.368182156914551
esrrga	19	0.7887374	0.369699679558835
esrrga	25	0.8	0.449920384429469
esrrga	18	0.82343648	0.199997248438489
esrrga	42	0.8399	0.126152216382797
esrrga	25	0.845	0.229232589494538
esrrga	20	0.847	0.339492088501758
esrrga	52	0.8578	0.178459400709903
esrrga	20	0.8587	0.243079822799439
esrrga	22	0.8723	0.201538122884737
esrrga	42	0.878	0.401981530506539
esrrga	18	0.88972	0.127693090829045
esrrga	40	0.8999	0.133842830806483
esrrga	25	0.90254	0.293846132680296
esrrga	25	0.91	0.360279745226717
esrrga	28	0.92	0.383371361045254
esrrga	30	0.94	0.260734882849611
