# Supplementary material for: Molecular blueprints for spinal circuit modules controlling locomotor speed in zebrafish
Source: Nat Neurosci. 2023 Nov 2;27(1):78–89. doi: 10.1038/s41593-023-01479-1 (PMC10774144; doi:10.1038/s41593-023-01479-1)
Supplement: Supplementary file 3 — Statistical source data for Fig. 3c,d,g,i. [file 41593_2023_1479_MOESM3_ESM.zip › Fig3/Fig3_d.xlsx]

## Sheet: esrrga
S	IM
42	21
37	17
35	20
56	24
43	20
52	32
48	22
36	21
55	16
37	27
35	10
42	14
36	11
30	15
32	9
42	11
36	15
31	14
28	12
35	20
40	15
29	9
56	12
45	14
47	20
52	23
38	16
55	25
46	26
47	19
39	18
62	30
59	12
52	15
48	12
49	10
50	15
42	22
36	20
46	30
52	27
60	28
56	15
49	17
48	25
55	12
46	20
49	25
50	30
42	24
30	30
34	12
35	15
32	35
21	28
45	8
24	20
46	25
30	30
32	7
24	6
50	14
46	15
22	14
32	13
23	7
32	5
22	23
25	12
23	15
39	6
45	14
20	20
52	25
10	12
28	12
22	5
20	12
25	5
30	10
25	10
25	23
18	4
42	2
18	1
42	7
18	5
40	4
25	10
45	4
20	10
19	6
20	25
40	8
40	9
	24
	18
	8
	8
	4
	8

## Sheet: calb1
S	IM
0	5
3	6
1	11
2	4
1	6
1	6
0	3
1	7
0	1
0	1
1	0
0	9
2	0
0	1
0	0
0	1
5	0
1	1
1	3
2	0
2	0
0	2
0	0
0	3
0	3
1	15
3	25
6	12
2	22
3	11
2	10
1	12
3	6
4	7
5	5
3	4
2	2
1	0
0	1
4	0
	1
	0
	0
	24
	20
	15
	25
	15
	10
	22
	17
	26

## Sheet: grin1b
S	IM
6	1
3	4
5	3
6	5
7	8
6	7
9	0
8	0
9	4
8	3
5	2
14	3
15	5
16	4
6	1
21	2
2	0
10	0
2	1
10	6
6	4
12	7
10	5
3	4
3	5
13	5
5	3
12	6
6	5
9	6
10	4
22	6
3	6
4	8
0	4
10	6
4	6
5	5
3	6
3	3
5	5

## Sheet: pvalb6
S	IM
5	8
3	16
2	10
5	15
2	8
2	10
2	6
5	7
3	14
0	12
0	15
4	6
3	10
2	12
4	14
10	15
9	13
7	12
8	8
6	8
6	9
9	11
5	9
12	8
7	12
4	22
10	20
7	10
10	8
8	11
15	15
3	6
5	18
6	10
6	10
6	1
1	12
10	24
8	15
9	25
10	27
9	10
8	11
14	4
15	16
10	12
10	10
7	11
8	9
16	15
6	4
5	8
4	8
5	10
1	10
10	12
3	2
15	8
9	9
8	2
4	9
11	6
12	9
17	15
9	15
6	1
14	1
4	11
11	13
9	15
14	11
7	14
10	0
11	1
12	3
10	1
8	1
13	20
9	9
5	4
8	5
4	10
8	7
5	9
5	6
8	7
4	4
6	14
4	4
8	5
7	7
12	12
8	12
6	9
6	7
10	13
7	14
8	10
7	7
10	12
5	3
15	2
4	0
10	4
7	4
12	4
15	4
3	4
3	3
4	0
7	4
4	5
4	0
4	4
6	3
4	1
5	4
6	3
5	3
6	7
8	4
9	4
5	5
3	2
3	6
5	10
5	7
6	8
9	7
15	8
20	4
17	14
9	9
12	14
6
5
2
2
5
