# Supplementary material for: Molecular blueprints for spinal circuit modules controlling locomotor speed in zebrafish
Source: Nat Neurosci. 2023 Nov 2;27(1):78–89. doi: 10.1038/s41593-023-01479-1 (PMC10774144; doi:10.1038/s41593-023-01479-1)
Supplement: Supplementary file 4 — Statistical source data for Fig. 5j–q. [file 41593_2023_1479_MOESM4_ESM.zip]

Archive with 8 entries (8 files):
- Fig5/Fig5_j.xlsx
- Fig5/Fig5_k.csv
- Fig5/Fig5_l.csv
- Fig5/Fig5_m.csv
- Fig5/Fig5_n.xlsx
- Fig5/Fig5_o.csv
- Fig5/Fig5_p.csv
- Fig5/Fig5_q.xlsx
