# Supplementary material for: Molecular blueprints for spinal circuit modules controlling locomotor speed in zebrafish
Source: Nat Neurosci. 2023 Nov 2;27(1):78–89. doi: 10.1038/s41593-023-01479-1 (PMC10774144; doi:10.1038/s41593-023-01479-1)
Supplement: Supplementary file 4 — Statistical source data for Fig. 5j–q. [file 41593_2023_1479_MOESM4_ESM.zip › Fig5/Fig5_k.csv]

Esrrga+	Shox2+	Vachta+
-34,8328	-29,7	-23,175
-39,5325	-28,5	-26,2146
-41,449	-34,4	-22,583
-36,5356	-44,7	-11,3953
-34,0393	-32,4	-34,259
-39,2212	-41,66	-32,8491
-34,2285	-34,6	-26,3306
-32,8247	-29,3	-23,8037
-36,3586	-35	-27,2583
-39,0259	-28,7	-25,1038
-35,0281	-30,4	-25,1831
-41,4429	-37,7	-9,48486
-36,676	-38,7	-24,8962
-39,2456	-30,2	-22,345
-41,2964	-27,7	-20,8069
-44,9707	-36,8	-33,783
-42,395	-29,3	-38,1165
-43,8965	-31	-16,9189
-39,6606	-26,2	-29,9927
-39,9597	-34,3	-26,886
-36,9446	-32,3	-17,6392
-38,4766	-38,8	-16,98
-36,1328	-29,8	-15,9607
-40,2405	-32,1
-41,6504	-35
-41,7969	-36,6
-35,5591	-26
-35,5957	-34,7
-35,2661
-38,5864
-26,9531
-40,686
