# Supplementary material for: Molecular blueprints for spinal circuit modules controlling locomotor speed in zebrafish
Source: Nat Neurosci. 2023 Nov 2;27(1):78–89. doi: 10.1038/s41593-023-01479-1 (PMC10774144; doi:10.1038/s41593-023-01479-1)
Supplement: Supplementary file 4 — Statistical source data for Fig. 5j–q. [file 41593_2023_1479_MOESM4_ESM.zip › Fig5/Fig5_l.csv]

Esrrga+	Shox2+	Vachta+
254,3857	571	55,6
1573,204	182,9	88
368,1712	444	91,9
113,7156	1760	117,6
1229,897	198	51,2
961,561	1335	53,4
214,1256	169,3	67,1
344,6454	249	101,9
165,6615	363	68,9
190,3337	194	132
743,9535	413	90,8
249,5684	1080	115,6
1028,959	432	35,5
855,4403	356	69,3
234,505	55	23
288,0673	237	40,3
299,2535	629	17,4
393,6788	287	27,3
485,2264	153	149,9264
220,3985	183	120,3501
384,914	456	141,6278
203,617	248	47,55449
1715,381	1829	154,8625
294,0755	207	56,04464
244,408	200	76,11481
395,799	450	147,1415
432,8037	341	57,5938
454,0028	247	32,36418
916,5046	201	70,20539
328,1367	989	35,56233
215,0511	473,1463101	174,7195
773,7968	212,9265626	149,9264
378,1373	419,4475259	1142,709
1498,497	668,3278031	120,3501
217,3472	303,1856336	141,6278
249,2274	1053,39463	47,55449
983,4343	652,6379691	154,8625
557,9715	191,6253297
775,9319	163,3205324
457,7115	190,7186294	56,04464
821,9492	462,1299	76,11481
	954,2164	147,1415
293,5823	370,9111	57,5938
252,8359	1926,492	32,36418
988,9216	93,4836	70,20539
213,962	278,1351	35,56233
1365,997	312,761
203,3175
