# Supplementary material for: Molecular blueprints for spinal circuit modules controlling locomotor speed in zebrafish
Source: Nat Neurosci. 2023 Nov 2;27(1):78–89. doi: 10.1038/s41593-023-01479-1 (PMC10774144; doi:10.1038/s41593-023-01479-1)
Supplement: Supplementary file 4 — Statistical source data for Fig. 5j–q. [file 41593_2023_1479_MOESM4_ESM.zip › Fig5/Fig5_m.csv]

Esrrga+	Shox2+	Vachta+
4,6325	12,616	10,5835
1,062	11,2488	5,4321
-2,4047	9,5215	11,4563
3,0579	10,0342	13,7634
6,7505	11,4502	12,2314
9,8511	14,0687	13,8794
4,1443	13,3057	10,2844
2,3621	10,7972	12,6282
1,9409	9,6314	11,6639
2,4048	12,6709	15,8875
6,1523	9,8999	19,4153
5,0965	10,1807	11,3342
9,2407	12,9761	16,6504
0,769	7,1044	23,0103
6,7078	8,2642	12,5854
0,2014	13,391143	16,7114
2,0564	8,3679	15,5457
4,8584	11,7004	13,208
-1,1108	6,72	17,6636
4,834	9,2468	12,31694
4,986535	8,0932	17,4439
3,6987	8,9233	15,5151
0,4212	11,4685	18,3655
2,7038	4,1137
4,4372	8,7585
7,4096	10,6079
0,842	12,439
6,4697	10,6018
2,5879	4,7913
2,771	10,4675
	5,8716
	10,4553
	10,4004
	15,625
