# Supplementary material for: Molecular blueprints for spinal circuit modules controlling locomotor speed in zebrafish
Source: Nat Neurosci. 2023 Nov 2;27(1):78–89. doi: 10.1038/s41593-023-01479-1 (PMC10774144; doi:10.1038/s41593-023-01479-1)
Supplement: Supplementary file 4 — Statistical source data for Fig. 5j–q. [file 41593_2023_1479_MOESM4_ESM.zip › Fig5/Fig5_n.xlsx]

## Sheet: Fig5_n - Calb1
sMN	iMN	fMN
1	1	6
2	6	3
3	3	12
4	2	10
3	6	6
3	3	14
1	3	10
0	10	3
1	15	8
2	15	12
3	17	20
4	20	22
	22	24
	24	24
	25	27
	26	29
		32
		35
		35
		36
		37
		38
		40
		40
		41
		44
		45
		47

## Sheet: Fig5_n - Chrna2b
sMN	iMN	fMN
0	3	23
0	5	23
1	1	28
4	0	13
1	3	14
5	2	21
9	10	17
1	2	16
0	1	16
1	0	21
3	3	37
1	4	25
2	3	36
2	1	23
2	4	10
3	1	10
0	2	15
1	2	40
0	1	23
2	3	35
5	0	18
0	1	14
0	3	15
1	2	5
2	1	8
1	5	14
0	3	12
0	18	22
5	2	10
4	0	23
0	0	24
4	4	24
0	5	18
0	4	6
2	5	16
1	4	32
2	2	6
3	12	10
2	5	16
0	7	8
1	1	14
1	0	5
0	2	21
0	3	22
0	1	31
5	3	15
1	1	8
3	1	15
2	1	21
1	2	9
2	1	11
0	2	14
2	1	12
0	10	17
5	12	26
2	2	20
1	2	24
0	2	12
2	2	21
3	1	12
2	4	8
3	1	15
0	0	20
1	10	16
0	4	15
0	3	13
0	11	19
0	1	11
1	13	15
0	11	20
0	2	10
2	20	7
0		9
0		23
1		15
0		10
2		12
4		18
1		9
0		12
1		15
0		10
0		23
1		11
0		22
0		12
3		13
2		18
		11
		11
		20
		6
		10
		21
		20
		17
		7
		12
		13
		17
		15
		18
		8
		23
		15
		5
		18
		10
		15
		12
		7

## Sheet: Fig5_n - Grin1b
sMN	iMN	fMN
6	1	0
3	4	1
5	3	2
6	5	0
7	8	0
6	7	0
9	0	1
8	0	0
9	4	0
8	3	2
5	2	2
14	3	0
15	5	1
16	4	0
6	1	0
21	2	1
2	0	2
10	0	2
2	1	0
10	6	6
6	4	0
12	7	4
10	5	2
3	4	0
3	5	3
13	5	2
5	3	3
12	6	4
6	5	5
9	6	6
10	4	3
22	6	0
3	6	1
4	8	0
0	4	2
10	6	3
4	6	0
5	5	0
3	6	4
3	3	1
5	5	2
5	3	0
5	0	7
4	1	4
7	2	0
7	4	4
8	3	1
6	5	4
7	3	1
8	2	4
7	2	3
5	5	2
7	4	2
5	6	4
6	6	2
9	8	2
2	7	2
5	3	2
6	4	1
9	5	0
8	7	0
9	5	1
8	3	2
7	3	3
8	6	2
8	4	2
6	7	1
5	4	3
0	6	2
4	2	3
6	6	2
8	5	0
6	0	1
5	1	3
6	1	1
15	1	0
6	8	2
6	6	0
5	5	1
5	7	1
6	8	1
9	5	0
9	4	2
5	5	1
10	4	3
4	5	0
6	4	0
5	5	1
	4	1
	6	4
	4	0
	4	2
	3	1
	6	2
	3	0
	5	2
		4
		2
		0
		2
		0
		1
		2
		1
		0
		0
		0
		3
		0
		2

## Sheet: Fig5_n - Neurod1
sMN	iMN	fMN
1	7	2
1	2	2
1	2	2
3	1	3
2	2	4
2	3	6
1	4	6
2	2	19
1	3	10
3	2	6
0	10	8
0	0	13
1	1	14
1	1	16
0	1	4
1	0	6
1	0	15
1	4	7
3	3	12
1	1	15
1	2	8
2	1	12
1	3	8
1	1	3
1	1	4
1	0	8
1	1	5
0	15	7
2	4	3
0	2	6
1	1	4
0	1	26
2	4	3
0	0	13
3	1	4
1	0	6
0	0	2
0	0	8
1	2	12
0	7	5
1	8	8
1	1	3
1	0	8
0	1	7
1	5	8
1	0	9
4	1	7
1	5	22
1	4	7
0	5	11
0	2	8
1	3	9
0	12	5
1	1	7
2	2	5
1	1	6
1	1	2
2	3	6
3	0	7
1	1	0
1	0	3
0	0	6
0	2	8
5	5	1
0	2	2
1	0	8
1	0	7
0	1	4
0	1	6
0	1	9
0	0	8
0	1	6
0	0	10
0	1	11
0	0	12
1	1	5
1	1	7
2	1	9
0	0	11
1	0	8
1	0	6
1	5	10
2	1	7
	1	5
	0	7
	0	10
		9
		8
		6
		6
		9
		12
		15
		9
		19
		10
		14
		11
		13
		7
		15
		10
		9
		2
		15
		16
		14
		8
		8
		7
		15
		10
		9
		9
		7
		21
		15
		14
		10
		13
		15
		5
		14
		8
		9

## Sheet: Fig5_n - Pvalb6
sMN	iMN	fMN
14	6	4
4	9	3
11	6	6
9	9	1
14	15	3
7	15	0
10	1	0
11	1	0
12	11	2
10	13	0
8	15	15
13	11	0
9	14	4
5	0	0
8	1	0
4	3	7
8	1	7
5	1	6
5	20	0
8	9	0
4	4	4
6	5	8
4	10	13
8	7	0
7	9	9
12	6	12
8	7	1
6	4	15
6	14	5
10	4	3
7	5	2
8	7	10
7	12	15
10	12	15
5	9	0
15	7	1
4	13	7
10	14	8
7	10	0
12	7	14
15	12	17
10	8	3
9	9	10
7	11	17
8	9	10
6	8	2
6	12	15
9	22	8
5	20	5
12	10	16
7	8	2
4	11	17
10	15	14
7	6	6
10	18	10
8	10	3
15	10	4
3	1	3
5	12	4
6	24	2
6	15	6
6	25	2
1	27	5
0	10	6
10	11	4
8	4	10
9	16	6
10	12	14
9	10	8
8	11	22
14	9	6
15	15	2
10	4	5
10	8	6
7	8	10
8	10	12
16	10	11
6	12	2
5	2	3
4	8	10
5	9	13
1	2	7
10		2
3		2
15		1
9		17
8		2
4		2
11		10
12		2
17		5
9		2
6		2
		6
