# Supplementary material for: Molecular blueprints for spinal circuit modules controlling locomotor speed in zebrafish
Source: Nat Neurosci. 2023 Nov 2;27(1):78–89. doi: 10.1038/s41593-023-01479-1 (PMC10774144; doi:10.1038/s41593-023-01479-1)
Supplement: Supplementary file 4 — Statistical source data for Fig. 5j–q. [file 41593_2023_1479_MOESM4_ESM.zip › Fig5/Fig5_o.csv]

essrga+ slow	shox2+ slow	vachta+ slow		essrga+ interm	shox2+ interm	vachta+ interm		esrrga+ fast	shox2+ fast	vachta+ fast
72,972972972973	23,8095238095238	2,22222222222222		27,027027027027	66,6666666666667	2,22222222222222		0	9,52380952380952	95,5555555555556
