# Supplementary material for: Molecular blueprints for spinal circuit modules controlling locomotor speed in zebrafish
Source: Nat Neurosci. 2023 Nov 2;27(1):78–89. doi: 10.1038/s41593-023-01479-1 (PMC10774144; doi:10.1038/s41593-023-01479-1)
Supplement: Supplementary file 4 — Statistical source data for Fig. 5j–q. [file 41593_2023_1479_MOESM4_ESM.zip › Fig5/Fig5_p.csv]

;C1-2;C1-2;C1-2;C1-2;C1-2;C1-2;C1-2;C1-2;C1-2;C1-2;C1-2;C1-2;C1-2;C1-2;C1-2;C1-2;C1-2;C1-2;C1-2;C1-2;C1-2;C1-2;C1-2;C1-2;C1-2;C1-2;C1-2;C1-2;C1-2;C1-2;C1-2;C1-2;C1-2;C1-2;C1-2;C1-2;C1-2;C1-2;C1-2;C1-2;C1-2;C1-2;C1-2;C1-2;C1-2;C1-2;C1-2;C1-2;C1-2;C1-2;C1-2;C1-2;C1-2;C1-2;C1-2;C1-2;C1-2;C1-2;C1-2;C1-2;C1-2;C1-2;C1-2;C1-2;C1-2;C1-2;C1-2;C1-2;C1-2;C1-2;C1-2;C1-2;C1-2;C1-2;C1-2;C1-2;C1-2;C1-2;C1-2;C1-…
esrrga;0	0890471950133571;8	72662511130899;1	15761353517364;17	5422974176313;3	65093499554764;4	89759572573464;6	41139804096171;0;23	686553873553;0;0;3	29474621549421;6	05520926090828;32	3241317898486;12	46660730187;0	0890471950133571;1	15761353517364;19	0560997328584;0	445235975066785;12	3775601068566;10	4185218165628;11	3980409617097;9	26090828138914;5	52092609082814;4	45235975066785;10	5966162065895;7	03472840605521;5	16473731077471;6	233303650935;53	4283170080142;2	76046304541407;8	72662511130899;17	3642030276046;16	2956366874443;19	7684772929653;7	83615316117542;0;8	37043633125556;3	02760463045414;9	08281389136242;7	74710596616207;1	69189670525378;0	267141585040071;11	4870881567231;8	90471950133571;5	16473731077471;6	8566340160285;0;12	3775601068566;2	493321460374;0	178094390026714;44	1674087266251;1	8699910952805;12	1994657168299;100;6
shox2;0;0;0;0	0722021660649819;0;1	87725631768953;0;4	76534296028881;0;0;0;0;0;4	83754512635379;0;0;0;3	32129963898917;0;0;0;10	7581227436823;0;0;0;0;0;0;0;5	70397111913357;0;0;0;10	1083032490975;0;0;0;0;0;0;0;0;0;0;0;0;0;0;0;0;0;0;0	0722021660649819;0;0;0;0;0;0;0;0;0;0;0;0;0;0;0;6	06498194945848;0;0;0;0;0;4	69314079422383;0;0;0;0;0;0;0;0;0	36101083032491;0;0;0;0	0722021660649819;0;0;0;6	7870036101083;0;0;0;0;0;0;5	9927797833935;0;0;0;0;0;0;0;0;0;0;0;0	0722021660649819;0;0;0;0	0722021660649819;0;0;0;0;0;0;0;0;0;0;6	49819494584838;0;0;0;0;0;0;0;0;0;0;0;0;;;;;;;;;;;;;;;;;;;;;;;;;;;;;;;;;;;;;;;;;;;;;;;;;;;;;;;;;;;;;;;;;;;;;;;;;;;;;;;;;;;;;;;;;;;;;24	9097472924188;9	81949458483754;0;19	2779783393502;0;0;22	3104693140794;0;45	4151624548736;0;0;26	7148014440433;26	7148014440433;46	3537906137184;27	942238267148;25	2707581227437;0;0;0;3	6101083032491;0;0;0;0;0;0;0;23	3935018050542;5	34296028880866;100;0;0;29	4584837545126;0;28	2310469314079;32	9241877256318;48	158844765343;0;12	057761732852;9	38628158844765;2	3826714801444;0	0722021660649819;38	8447653429603;0;33	3574007220217;0;3	75451263537906;0;4	4043321299639;21	1552346570397;0;0;25	2707581227437;38	7725631768953;34	4404332129964;41	3718411552347;0;14	7292418772563;0;0
vachta;0;0;0	0965717044905843;0	289715113471753;0	0482858522452921;0	0482858522452921;0;0;0	0482858522452921;0	386286817962337;0;0	0482858522452921;4	97344278126509;0;2	75229357798165;33	4138097537422;3	52486721390633;0;0;10	2366006760019;2	99372283920811;0	0482858522452921;6	37373249637856;0;3	62143891839691;2	94543698696282;0;0;0	338000965717045;0;0;0;0;0;0	0482858522452921;0;5	64944471269918;0;2	26943505552873;0	0965717044905843;9	1743119266055;0;16	030902945437;0;0;0;0;0;0	0482858522452921;0	0482858522452921;0;0;0;0	0482858522452921;0;36	1661033317238;5	35972959922743;0;5	60115886045389;0;0;0;0;0	289715113471753;0;7	43602124577499;1	44857556735876;3	0902945436987;0;2	07629164654756;4	39401255432158;0;19	0246257846451;2	17286335103815;0;1	01400289715113;7	87059391598262;0;0;0	0482858522452921;7	77402221149203;5	55287300820859;0;4	78029937228392;3	95943988411395;0;4	68372766779334;0;0;3	13858039594399;0;0	241429261226461;0;3	91115403186866;0
[truncated: 246 more columns]
