# Supplementary material for: Molecular blueprints for spinal circuit modules controlling locomotor speed in zebrafish
Source: Nat Neurosci. 2023 Nov 2;27(1):78–89. doi: 10.1038/s41593-023-01479-1 (PMC10774144; doi:10.1038/s41593-023-01479-1)
Supplement: Supplementary file 4 — Statistical source data for Fig. 5j–q. [file 41593_2023_1479_MOESM4_ESM.zip › Fig5/Fig5_q.xlsx]

## Sheet: esrrga V2a
x	y
0.277778	0.617332
0.444444	0.559992
0.555556	0.455998
0.611111	0.455998
0.611111	0.40533
0.611111	0.513338
0.944444	0.374666
0.888889	0.305623
0.777778	0.431635
0.777778	0.359248
0.555556	0.435658
0.363636	0.370479
0.363636	0.47651
0.727273	0.344975
0.954545	0.330202
0.461538	0.505853
0.461538	0.324567
0.538462	0.599426
0.0769231	0.435677
0.307692	0.41228
1	0.508827
1	0.661764
0.142857	0.802941
0.714286	0.451353
0.714286	0.409888
0.785714	0.422647
0.142857	0.490844
0.428571	0.402932
0.857143	0.23077
0.882353	0.404099
0.823529	0.480443
0.764706	0.415508
0.588235	0.493039
0.176471	0.566596
0	0.202785
0.125	0.247569
0.125	0.21053
0.75	0.475637
0.166667	0.38592
0.333333	0.404229
0.75	0.374645
1	0.376105
0.3	0.439534
0.2	0.535398

## Sheet: Shox2 V2a
x	y
0.5	0.519203
0	0.502297
0.75	0.420102
0.666667	0.342481
0.666667	0.437907
0.846154	0.561408
0.846154	0.555562
0.846154	0.561408
0.846154	0.596496
0.846154	0.315792
0.692308	0.549717
0.285714	0.491173
0.285714	0.547054
0.428571	0.63235
0.571429	0.62059
0.714286	0.582348
0.714286	0.652937
0.857143	0.573521
0.142857	0.485464
0.285714	0.526174
0.428571	0.348841
0.714286	0.308145
0.714286	0.409884
0.75	0.412797
0.875	0.433145
0.625	0.470942
0.375	0.304841
0.375	0.387464
0.928571	0.363637
0.928571	0.392343
0.928571	0.400316
0.357143	0.459334
0.928571	0.241761
0.928571	0.247257
0.428571	0.494504
0.357143	0.406593
0	0.404767
0.823529	0.437616
0.764706	0.424575
0.764706	0.43575
0.117647	0.452514
0.882353	0.232602
0.764706	0.405559
0.764706	0.347907
0.764706	0.475142
0.764706	0.540752
0.764706	0.499004
0	0.192835
0.176471	0.37375
0.529412	0.510935
0.588235	0.46123
0.9375	0.456146
0.9375	0.495127
0.75	0.536062
0.75	0.536062
0.75	0.49708
0.75	0.54776
0.625	0.536062
0.5625	0.594543
0.5625	0.578949
0.1875	0.255361
0.916667	0.371837
0.666667	0.338028
0.5	0.418312
0.5	0.45493
0.583333	0.288731
0.333333	0.442251
0.333333	0.447881
0.6	0.436578
0.7	0.429197
0.8	0.44837

## Sheet: vAChTa V2a
x	y
0	0.490016
0.75	0.44316
0.666667	0.368634
0.5	0.479737
0.166667	0.42614
0.166667	0.362093
0.166667	0.369937
0.166667	0.396078
0.0833333	0.377782
0.181818	0.677126
0.545455	0.559481
0.727273	0.622226
0.727273	0.501961
0.444444	0.549332
0.388889	0.595999
0.277778	0.565335
0.166667	0.641337
0.166667	0.655998
0.166667	0.574666
0.111111	0.685333
0.0555556	0.74266
0.777778	0.466486
0.166667	0.520098
0.166667	0.486597
0.0555556	0.662199
0	0.557634
0.454545	0.391955
0.363636	0.410742
0.363636	0.386576
0.363636	0.413432
0.318182	0.362424
0.318182	0.395983
0.318182	0.291277
0.181818	0.550346
