# Supplementary material for: Molecular blueprints for spinal circuit modules controlling locomotor speed in zebrafish
Source: Nat Neurosci. 2023 Nov 2;27(1):78–89. doi: 10.1038/s41593-023-01479-1 (PMC10774144; doi:10.1038/s41593-023-01479-1)
Supplement: Supplementary file 5 — Statistical source data for Fig. 7c–f. [file 41593_2023_1479_MOESM5_ESM.zip › Fig7/Fig7_c.csv]

Essgra	Shox2	ACh
0,333873	0,057887	0,155716
0,182666	0,196918	0,317852
0,215076	0,079301	0,148013
0,192	0,12993	0,11923
1,13738	0,141025	0,115098
0,527336	0,195554	0,142928
0,438602	0,971477	0,175137
0,311547	0,376494	0,101
0,314	0,101313	0,106
	0,066715
	0,15648
