# Supplementary material for: Molecular blueprints for spinal circuit modules controlling locomotor speed in zebrafish
Source: Nat Neurosci. 2023 Nov 2;27(1):78–89. doi: 10.1038/s41593-023-01479-1 (PMC10774144; doi:10.1038/s41593-023-01479-1)
Supplement: Supplementary file 5 — Statistical source data for Fig. 7c–f. [file 41593_2023_1479_MOESM5_ESM.zip › Fig7/Fig7_d.xlsx]

## Sheet: Fig7_d - esrrga velocity (bl_s
Ablated	Ablated	Ablated	Control	Control	Control
1.88241	0.502701	122	1.35852	0.411329	53
1.77765	0.462859	134	1.70768	0.497351	98
1.83001	1.06033	113	1.80249	0.359058	124
2.39212	0.558533	118	1.58426	0.449501	93
2.57952	0.649453	93	0.995812	0.284818	114
2.38025	0.848187	20

## Sheet: Fig7_d - vachta velocity (bl_s
Ablated	Ablated	Ablated	Control	Control	Control
1.933	0.666842	104	2.16842	0.909608	123
2.0996	0.342264	78	1.63995	0.368329	175
1.70486	0.494072	179	1.34451	0.335571	160
1.42884	0.285666	122	1.34702	0.22733	166
1.90816	0.489578	105	1.21339	0.299065	152
1.75468	0.419168	66

## Sheet: Fig7d - cumulative distribution
Bin Center	control	control	control	control	control	control	control	control	control	control	esrrga	esrrga	esrrga	esrrga	esrrga	esrrga	vachta	vachta	vachta	vachta	vachta	vachta
0	2.59758	38.125	15.3194	26.1944	5.22222	23.0972	6.125	15.1389	15.7083	19.4861	25.8889	19.1415	21.9861	30.5	6.375	1.36111	26.3333	41.6806	4.13889	20.7639	29.9028	37.84
0.2	15.4466	62.0694	38.0139	54.4167	28.7778	52.2639	27.3889	42.0833	48.6667	48.0972	51.3611	44.3256	49.8889	57.8056	22.875	7.16667	60.3194	74.5833	19.4861	48.4028	59.375	67.84
0.4	32.3517	68.8889	50.4444	65.1806	50.125	61.6944	44.6806	56.6528	62.8056	62.8889	59.75	55.4521	60.2361	64.1806	35.9722	17.0278	69	79.1806	35.375	60.4306	68.5694	74.96
0.6	46.6176	73.5	57.8194	71.0833	62.5694	67.3056	55.1806	64.9583	69.9028	70.8056	65.1528	61.8558	66.7083	68.3056	44.9028	27.4167	73.9444	81.8333	47.9861	67.5139	73.8889	78.6
0.8	56.9662	76.5139	63.7639	75.0278	69.8889	71.3472	61.9861	70.3333	73.9306	76.1111	69.125	66.662	71.4583	71.0417	51.6111	36.5556	77.2083	83.2083	56.0833	72.25	77.3611	82
1	63.8144	78.8472	67.9306	77.9583	75.4444	74.1806	67.0556	74.8611	77.2778	79.7222	72.3333	69.9958	74.625	73.1944	56.7222	43.3472	79.4306	84.4722	62.125	76.1111	79.9583	84.2
1.2	69.079	80.8194	71.4028	80.0278	79	76.4861	70.9306	77.6667	79.6806	82.2639	74.4444	72.4962	77.2222	74.9583	60.5278	48.6528	81.8333	85.2639	66.2917	78.9722	82.1389	85.36
1.4	72.7184	82.7222	74.0139	81.8056	81.6389	78.4306	73.5139	80.2083	81.5278	84.125	76.0139	74.8993	79.4028	76.4722	63.7222	52.75	83.25	86.2361	69.4861	81.1389	83.4583	86.22
1.6	75.8439	84.0556	75.9861	83.2083	83.7639	79.875	75.6528	82.0694	83.0139	85.8889	77.7361	76.7607	80.8889	77.6111	66.625	55.9028	84.4444	86.8889	72.4722	82.7222	84.7778	87.12
1.8	78.1775	85.1667	77.3472	84.5278	85.6528	81.375	77.3472	83.6667	84.3611	87.2361	79.125	78.3442	82.25	78.7361	68.8611	58.4861	85.3889	87.7222	74.6667	84.4167	85.875	87.92
2	80.2473	86.3333	78.7361	85.6667	87.1667	82.2639	79.0278	84.9306	85.5	88.5972	80.4722	79.7472	83.3194	79.4167	70.6389	61.0278	86.1528	88.1944	76.8611	85.6806	86.5556	88.56
2.2	82.2892	87.1944	79.9861	86.4306	88.5833	83.5139	80.5	86.3333	86.4028	90.0556	81.7778	81.3307	84.4444	80.3611	72.25	63.125	86.8472	88.7639	78.4583	86.8194	87.4722	89.28
2.4	83.6227	88.2639	81.0694	87.4306	89.6528	84.4306	81.75	87.5	87.4028	91.1389	83.0417	82.2892	85.2639	81.1389	73.5833	64.7361	87.6528	89.5139	79.9583	87.9028	88.1667	89.94
2.6	84.7479	89.1944	82.1111	88.3056	90.6111	85.1389	82.6528	88.4722	88.25	91.75	84.1806	83.4838	86	82	74.9583	66.3056	88.1944	89.9583	81.4167	88.9722	88.7083	90.5
2.8	85.8175	90	83.125	89.1111	91.6944	85.7778	83.75	89.3889	89.0278	92.4444	85.4444	84.5673	86.7222	83	76.0833	67.5556	89.0417	90.5	82.4028	89.8333	89.2639	91.2
3	87.0399	90.9306	84.1667	89.9444	92.4167	86.2778	84.75	90.375	89.75	93.1944	86.5556	85.7063	87.4306	83.7917	77.2222	68.6528	89.5833	91.0833	83.2639	90.75	89.75	91.74
3.2	87.9567	91.6528	85.1528	90.75	93.2083	86.9722	85.5278	91.375	90.6111	93.8472	87.7222	86.6093	87.9861	84.5972	78	69.6806	89.9861	91.7222	84.1944	91.8056	90.1389	92.2
3.4	88.8457	92.4722	85.8611	91.5417	93.8889	87.5833	86.4167	92.0972	91.3194	94.4861	88.8611	87.4566	88.5833	85.5417	78.7361	70.5417	90.4444	92.1528	85.1528	92.5278	90.5833	92.64
3.6	89.8597	93.2361	86.8056	92.1944	94.4306	88.2361	87.2639	92.9583	91.9028	95.0972	89.8194	88.5401	89.0972	86.4028	79.5833	71.3194	90.8472	92.7917	86.0278	93.1528	90.9028	93.2
3.8	90.5542	94.0972	87.5556	92.875	95.0417	88.8333	88.0833	93.6389	92.5972	95.6667	90.9167	89.1929	89.7778	87.3472	80.5833	72.3472	91.2361	93.4028	86.7222	93.875	91.3056	93.76
4	91.2627	94.7083	88.3611	93.5278	95.5556	89.4583	88.8472	94.2639	93.3611	96.1528	91.8056	90.0264	90.4167	88.2917	81.2778	72.8889	91.7639	94.0694	87.625	94.5	91.6944	94.38
4.2	92.0822	95.375	89.1389	94.2361	96.2361	90.0972	89.5139	94.7917	94.1806	96.5417	92.875	90.9015	90.9444	89.1806	81.75	73.8333	92.2778	94.8056	88.3611	95.2917	92.1111	95
4.4	92.4851	95.9722	90.1111	94.6389	96.7639	90.6111	90.25	95.3056	94.8056	96.9444	93.7778	91.6655	91.5278	90.2639	82.4167	74.625	92.7778	95.5	89.0278	96	92.5	95.74
4.6	93.1657	96.4444	90.9722	95.0139	97.2083	91.2083	90.8611	95.875	95.4167	97.4722	94.5	92.4017	92.0972	91.2639	83.2222	75.1806	93.1528	96.0417	89.6528	96.6111	93	96.12
4.8	94.0547	96.9722	91.6944	95.6111	97.625	91.6667	91.3889	96.3333	96.0278	97.7639	95.1111	93.1102	92.5833	91.9722	83.8611	75.9167	93.6944	96.5556	90.1944	97.125	93.5694	96.78
5	94.6243	97.3056	92.7361	96.0833	97.9722	92.1528	92.0694	96.75	96.5139	98.1389	95.5694	93.9019	93.1667	92.8472	84.4028	76.5556	94.0278	97.125	90.9722	97.5833	94.0278	97.52
5.2	95.1521	97.625	93.3472	96.5139	98.2222	92.7222	92.6667	97.1944	96.9583	98.4444	96.0139	94.4298	93.75	93.7222	85.1806	77.3056	94.4444	97.7222	91.7083	97.9861	94.4583	98.04
5.4	95.7633	97.9583	93.9861	96.8472	98.4444	93.2222	93.2917	97.5972	97.4306	98.75	96.5694	95.291	94.1667	94.4722	86.0139	77.9028	94.8333	98.1389	92.2778	98.375	94.9583	98.5
5.6	96.3745	98.1944	94.7083	97.25	98.6806	93.8194	93.7222	97.9444	97.9583	98.9167	97.1806	96.0411	94.6806	95.2083	86.9444	78.6806	95.4167	98.5972	92.7639	98.6667	95.3889	98.88
5.8	96.8746	98.5139	95.2222	97.7083	99	94.2083	94.2361	98.2778	98.3333	99.0972	97.5417	96.569	95.2917	95.6944	87.8194	79.3056	96.0278	98.7639	93.2639	98.8472	95.7778	99.14
6	97.3191	98.7917	95.9306	98.0278	99.25	94.6111	94.8472	98.5278	98.5833	99.3889	97.875	97.1802	95.7639	96.1667	88.8889	80.0694	96.2917	98.9861	93.8333	99	96.3472	99.32
6.2	97.5969	99.0139	96.4167	98.3056	99.3194	94.9861	95.4028	98.7639	98.8333	99.5417	98.1111	97.5413	96.125	96.6528	89.9861	80.8611	96.6944	99.2778	94.4722	99.125	96.7917	99.54
6.4	98.0275	99.125	96.9306	98.4861	99.4306	95.3472	95.9028	98.9722	99	99.625	98.4028	98.0275	96.5556	97	90.8333	81.75	96.9861	99.5417	95.0972	99.3333	96.9306	99.64
6.6	98.2914	99.2361	97.3611	98.6806	99.625	95.75	96.3472	99.1667	99.2778	99.7639	98.75	98.4164	96.9583	97.4444	91.5694	83.0417	97.375	99.625	95.5417	99.5139	97.375	99.68
6.8	98.5137	99.4444	97.8333	98.9722	99.7222	96.1528	96.6944	99.375	99.4167	99.8472	98.9167	98.8054	97.4028	97.75	92.3333	84.2778	97.75	99.75	96.0278	99.5278	97.6389	99.76
7	98.8193	99.4861	98.2917	99.125	99.7778	96.4583	97.0417	99.5139	99.5556	99.9306	99.125	99.0138	97.7083	97.9722	93.1806	85.5417	98.0833	99.875	96.5417	99.5972	97.9444	99.8
7.2	99.0415	99.5417	98.5	99.2222	99.8333	96.7917	97.5139	99.6111	99.6111	99.9583	99.3056	99.2221	97.9722	98.25	94.0556	86.4861	98.3333	99.9306	97.0278	99.6806	98.2639	99.8
7.4	99.111	99.5694	98.8333	99.3194	99.8889	97.0278	97.8889	99.6667	99.7639	99.9861	99.375	99.4305	98.2639	98.4444	94.8472	87.5972	98.5278	99.9583	97.7222	99.7361	98.5694	99.84
7.6	99.2499	99.625	99.0972	99.4028	99.9028	97.2361	98.3056	99.7222	99.8611	100	99.5	99.5833	98.4167	98.6111	95.6389	88.8889	98.7917	99.9722	98.0278	99.8056	98.9167	99.84
7.8	99.3749	99.6944	99.2778	99.5139	99.9306	97.4722	98.5417	99.7639	99.9028	100	99.5278	99.6388	98.5556	98.75	96.1528	90.1389	98.8889	100	98.3889	99.8333	99.0694	99.88
8	99.5416	99.7222	99.5	99.5833	99.9444	97.7917	98.6806	99.8194	99.9167	100	99.5833	99.75	98.7361	98.9444	96.5417	91.0972	99.0417	100	98.6944	99.875	99.1806	99.88
8.2	99.6388	99.7222	99.6111	99.75	99.9583	98.0139	98.8889	99.8611	99.9306	100	99.625	99.8194	98.8333	99.0972	96.9722	92.0556	99.125	100	98.9167	99.875	99.4306	99.88
8.4	99.7083	99.7639	99.6806	99.75	99.9722	98.125	99.1111	99.9167	99.9444	100	99.6389	99.9028	98.8889	99.2083	97.3333	92.9722	99.2639	100	99.1806	99.875	99.5694	99.88
8.6	99.75	99.7778	99.7639	99.7639	99.9861	98.2639	99.3056	99.9306	99.9583	100	99.6806	99.9305	98.9444	99.2917	97.8611	93.7639	99.3889	100	99.3194	99.9167	99.6111	99.92
8.8	99.8055	99.8333	99.7917	99.8056	99.9861	98.4167	99.5139	99.9583	99.9722	100	99.7222	99.9583	99	99.3472	98.1806	94.5139	99.4861	100	99.4583	99.9167	99.6667	99.94
9	99.8333	99.8333	99.8333	99.8333	99.9861	98.5694	99.6111	99.9583	99.9722	100	99.75	99.9583	99.0278	99.4028	98.3889	95.1389	99.5556	100	99.5972	99.9444	99.7639	99.96
9.2	99.8472	99.8472	99.8472	99.8333	99.9861	98.7222	99.6944	99.9583	99.9722	100	99.7917	99.9583	99.0556	99.4306	98.625	95.6806	99.5972	100	99.7083	99.9861	99.8472	99.96
9.4	99.8611	99.8611	99.875	99.8472	99.9861	98.8056	99.7083	99.9722	99.9861	100	99.8194	99.9583	99.0972	99.4583	98.7361	96.2222	99.6528	100	99.75	99.9861	99.8611	99.96
9.6	99.875	99.875	99.875	99.8611	100	98.9306	99.75	99.9861	99.9861	100	99.8472	99.9722	99.1111	99.5	98.8333	96.6944	99.6944	100	99.8056	99.9861	99.9167	99.96
9.8	99.9028	99.875	99.875	99.8611	100	99.0278	99.8056	99.9861	99.9861	100	99.8611	99.9722	99.1944	99.5417	98.9861	96.9722	99.75	100	99.8611	99.9861	99.9167	99.96
10	99.9444	99.875	99.9167	99.875	100	99.1806	99.8333	99.9861	100	100	99.8889	99.9722	99.2083	99.5694	99.0556	97.2222	99.7917	100	99.9028	99.9861	99.9306	99.96
10.2	99.9444	99.875	99.9167	99.8889	100	99.2222	99.8472	99.9861	100	100	99.9028	99.9861	99.2222	99.5833	99.1667	97.3889	99.8333	100	99.9167	99.9861	99.9306	99.96
10.4	99.9444	99.875	99.9167	99.8889	100	99.3056	99.8611	99.9861	100	100	99.9028	99.9861	99.2361	99.625	99.2361	97.5694	99.8333	100	99.9444	99.9861	99.9306	99.96
10.6	99.9444	99.875	99.9306	99.8889	100	99.3611	99.875	100	100	100	99.9167	99.9861	99.2361	99.6389	99.3056	97.8194	99.8611	100	99.9444	99.9861	99.9306	99.96
10.8	99.9444	99.9028	99.9306	99.9167	100	99.4167	99.8889	100	100	100	99.9306	100	99.25	99.7083	99.4028	98.0556	99.8889	100	99.9444	99.9861	99.9306	99.96
11	99.9444	99.9028	99.9306	99.9167	100	99.5139	99.8889	100	100	100	99.9306	100	99.2778	99.75	99.4167	98.3194	99.9167	100	99.9583	99.9861	99.9444	99.96
11.2	99.9583	99.9028	99.9444	99.9167	100	99.5833	99.9028	100	100	100	99.9306	100	99.2778	99.75	99.4444	98.4028	99.9167	100	99.9583	99.9861	99.9444	99.96
11.4	99.9583	99.9028	99.9444	99.9167	100	99.5972	99.9167	100	100	100	99.9306	100	99.3194	99.7778	99.4722	98.5694	99.9167	100	99.9583	99.9861	99.9444	99.96
11.6	99.9583	99.9028	99.9444	99.9444	100	99.5972	99.9306	100	100	100	99.9444	100	99.3472	99.7917	99.5139	98.6389	99.9167	100	99.9583	100	99.9583	99.96
11.8	99.9583	99.9028	99.9444	99.9583	100	99.6111	99.9306	100	100	100	99.9583	100	99.3472	99.7917	99.5417	98.8056	99.9167	100	99.9583	100	99.9583	99.96
12	99.9583	99.9167	99.9444	99.9583	100	99.6389	99.9306	100	100	100	99.9583	100	99.3472	99.8194	99.5833	98.9028	99.9306	100	99.9583	100	99.9583	99.96
12.2	99.9583	99.9167	99.9722	99.9583	100	99.6528	99.9306	100	100	100	99.9722	100	99.3472	99.8472	99.6528	99	99.9444	100	99.9583	100	99.9722	99.96
12.4	99.9583	99.9167	99.9861	99.9583	100	99.6806	99.9306	100	100	100	99.9722	100	99.3611	99.8889	99.6806	99.0556	99.9444	100	99.9583	100	99.9722	99.96
12.6	99.9583	99.9306	99.9861	99.9583	100	99.6944	99.9444	100	100	100	99.9722	100	99.375	99.8889	99.6806	99.1389	99.9444	100	99.9722	100	99.9722	99.98
12.8	99.9583	99.9306	99.9861	99.9583	100	99.6944	99.9444	100	100	100	99.9722	100	99.3889	99.9306	99.7083	99.2361	99.9444	100	99.9722	100	99.9722	99.98
13	99.9583	99.9306	99.9861	99.9583	100	99.7083	99.9444	100	100	100	99.9722	100	99.4167	99.9444	99.7083	99.2639	99.9583	100	99.9722	100	99.9722	100
13.2	99.9583	99.9306	99.9861	99.9583	100	99.7083	99.9444	100	100	100	99.9722	100	99.4306	99.9444	99.7222	99.3194	99.9583	100	100	100	99.9722	100
13.4	99.9583	99.9306	99.9861	99.9583	100	99.7361	99.9722	100	100	100	99.9722	100	99.4306	99.9583	99.7361	99.3472	99.9583	100	100	100	99.9722	100
13.6	99.9583	99.9306	99.9861	99.9583	100	99.75	99.9722	100	100	100	99.9722	100	99.4306	99.9583	99.7361	99.375	99.9722	100	100	100	99.9722	100
13.8	99.9583	99.9306	99.9861	99.9722	100	99.7639	99.9722	100	100	100	99.9722	100	99.4444	99.9583	99.7361	99.4306	99.9722	100	100	100	99.9722	100
14	99.9722	99.9444	99.9861	99.9722	100	99.7639	99.9722	100	100	100	99.9722	100	99.4444	99.9583	99.75	99.4861	99.9722	100	100	100	99.9722	100
14.2	99.9861	99.9444	99.9861	99.9722	100	99.7639	99.9722	100	100	100	99.9722	100	99.4583	99.9583	99.7778	99.5	99.9861	100	100	100	99.9722	100
14.4	99.9861	99.9444	99.9861	99.9722	100	99.7639	99.9722	100	100	100	99.9722	100	99.4583	99.9583	99.7778	99.5694	99.9861	100	100	100	99.9722	100
14.6	99.9861	99.9444	99.9861	99.9722	100	99.7639	99.9722	100	100	100	99.9722	100	99.4722	99.9583	99.7778	99.625	99.9861	100	100	100	99.9722	100
14.8	99.9861	99.9583	99.9861	99.9722	100	99.7639	99.9722	100	100	100	99.9722	100	99.4861	99.9722	99.7917	99.6528	99.9861	100	100	100	99.9722	100
15	99.9861	99.9583	99.9861	99.9722	100	99.7639	99.9722	100	100	100	99.9722	100	99.5	99.9722	99.8472	99.6528	99.9861	100	100	100	99.9722	100
15.2	99.9861	99.9583	99.9861	99.9722	100	99.7778	99.9722	100	100	100	99.9722	100	99.5	99.9722	99.8472	99.6806	99.9861	100	100	100	99.9722	100
15.4	99.9861	99.9722	99.9861	99.9722	100	99.7778	99.9722	100	100	100	99.9861	100	99.5	99.9722	99.8472	99.6806	99.9861	100	100	100	99.9722	100
15.6	99.9861	99.9722	99.9861	99.9722	100	99.7778	99.9722	100	100	100	99.9861	100	99.5	99.9861	99.8472	99.6806	99.9861	100	100	100	99.9722	100
15.8	99.9861	99.9722	99.9861	99.9722	100	99.7778	99.9722	100	100	100	99.9861	100	99.5139	99.9861	99.8472	99.6806	99.9861	100	100	100	99.9722	100
16	99.9861	99.9722	99.9861	99.9722	100	99.7917	99.9722	100	100	100	99.9861	100	99.5139	99.9861	99.875	99.6806	99.9861	100	100	100	99.9722	100
16.2	99.9861	99.9722	99.9861	99.9722	100	99.7917	99.9722	100	100	100	99.9861	100	99.5139	99.9861	99.8889	99.6806	99.9861	100	100	100	99.9722	100
16.4	100	99.9722	99.9861	99.9722	100	99.7917	99.9861	100	100	100	99.9861	100	99.5417	99.9861	99.9028	99.6806	99.9861	100	100	100	99.9722	100
16.6	100	99.9722	99.9861	99.9722	100	99.8056	99.9861	100	100	100	99.9861	100	99.5556	99.9861	99.9306	99.7083	99.9861	100	100	100	99.9722	100
16.8	100	99.9722	99.9861	99.9722	100	99.8056	99.9861	100	100	100	99.9861	100	99.5556	99.9861	99.9306	99.7083	99.9861	100	100	100	99.9722	100
17	100	99.9722	99.9861	99.9722	100	99.8056	99.9861	100	100	100	99.9861	100	99.5694	99.9861	99.9306	99.7083	99.9861	100	100	100	99.9722	100
17.2	100	99.9722	99.9861	99.9722	100	99.8056	99.9861	100	100	100	99.9861	100	99.5972	99.9861	99.9306	99.7083	99.9861	100	100	100	99.9722	100
17.4	100	99.9722	99.9861	99.9722	100	99.8056	99.9861	100	100	100	99.9861	100	99.5972	99.9861	99.9444	99.7222	99.9861	100	100	100	99.9722	100
17.6	100	99.9722	99.9861	99.9722	100	99.8056	99.9861	100	100	100	99.9861	100	99.5972	99.9861	99.9583	99.7361	99.9861	100	100	100	99.9722	100
17.8	100	99.9722	99.9861	99.9722	100	99.8056	99.9861	100	100	100	99.9861	100	99.6111	99.9861	99.9583	99.7361	99.9861	100	100	100	99.9722	100
18	100	99.9722	99.9861	99.9722	100	99.8056	99.9861	100	100	100	99.9861	100	99.6111	99.9861	99.9583	99.7361	99.9861	100	100	100	99.9722	100
18.2	100	99.9722	99.9861	99.9722	100	99.8056	99.9861	100	100	100	99.9861	100	99.6111	99.9861	99.9583	99.7361	99.9861	100	100	100	99.9722	100
18.4	100	99.9722	99.9861	99.9722	100	99.8056	99.9861	100	100	100	99.9861	100	99.6111	99.9861	99.9722	99.7361	99.9861	100	100	100	99.9722	100
18.6	100	99.9722	99.9861	99.9722	100	99.8194	99.9861	100	100	100	99.9861	100	99.6111	99.9861	99.9722	99.7361	99.9861	100	100	100	99.9722	100
18.8	100	99.9722	99.9861	99.9722	100	99.8194	99.9861	100	100	100	99.9861	100	99.6111	99.9861	99.9722	99.7361	99.9861	100	100	100	99.9722	100
19	100	99.9722	99.9861	99.9722	100	99.8194	99.9861	100	100	100	99.9861	100	99.6111	99.9861	99.9861	99.75	99.9861	100	100	100	99.9722	100
19.2	100	99.9722	99.9861	99.9722	100	99.8194	99.9861	100	100	100	99.9861	100	99.625	99.9861	99.9861	99.7639	99.9861	100	100	100	99.9722	100
19.4	100	99.9861	100	99.9722	100	99.8194	99.9861	100	100	100	99.9861	100	99.6389	99.9861	99.9861	99.7917	99.9861	100	100	100	99.9722	100
19.6	100	99.9861	100	99.9722	100	99.8194	99.9861	100	100	100	99.9861	100	99.6389	99.9861	99.9861	99.7917	99.9861	100	100	100	99.9722	100
19.8	100	99.9861	100	99.9722	100	99.8194	99.9861	100	100	100	99.9861	100	99.6389	99.9861	99.9861	99.7917	99.9861	100	100	100	99.9861	100
20	100	99.9861	100	99.9722	100	99.8194	99.9861	100	100	100	99.9861	100	99.6389	99.9861	100	99.8056	99.9861	100	100	100	99.9861	100
20.2	100	99.9861	100	99.9722	100	99.8194	99.9861	100	100	100	99.9861	100	99.6389	99.9861	100	99.8056	99.9861	100	100	100	99.9861	100
20.4	100	99.9861	100	99.9722	100	99.8194	99.9861	100	100	100	99.9861	100	99.6389	99.9861	100	99.8056	99.9861	100	100	100	99.9861	100
20.6	100	99.9861	100	99.9722	100	99.8194	99.9861	100	100	100	99.9861	100	99.6389	99.9861	100	99.8194	99.9861	100	100	100	99.9861	100
20.8	100	99.9861	100	99.9722	100	99.8194	99.9861	100	100	100	99.9861	100	99.6389	99.9861	100	99.8333	99.9861	100	100	100	99.9861	100
21	100	99.9861	100	99.9861	100	99.8333	99.9861	100	100	100	99.9861	100	99.6389	99.9861	100	99.8333	99.9861	100	100	100	99.9861	100
21.2	100	99.9861	100	99.9861	100	99.8333	99.9861	100	100	100	100	100	99.6389	99.9861	100	99.8333	99.9861	100	100	100	99.9861	100
21.4	100	99.9861	100	99.9861	100	99.8333	99.9861	100	100	100	100	100	99.6389	99.9861	100	99.8333	99.9861	100	100	100	99.9861	100
21.6	100	99.9861	100	99.9861	100	99.8333	99.9861	100	100	100	100	100	99.6389	99.9861	100	99.8333	99.9861	100	100	100	99.9861	100
21.8	100	99.9861	100	100	100	99.8333	99.9861	100	100	100	100	100	99.6389	99.9861	100	99.8472	99.9861	100	100	100	99.9861	100
22	100	99.9861	100	100	100	99.8333	99.9861	100	100	100	100	100	99.6389	99.9861	100	99.8472	99.9861	100	100	100	99.9861	100
22.2	100	99.9861	100	100	100	99.8333	99.9861	100	100	100	100	100	99.6389	99.9861	100	99.8472	99.9861	100	100	100	99.9861	100
22.4	100	99.9861	100	100	100	99.8333	99.9861	100	100	100	100	100	99.6389	99.9861	100	99.8472	99.9861	100	100	100	99.9861	100
22.6	100	99.9861	100	100	100	99.8333	99.9861	100	100	100	100	100	99.6389	99.9861	100	99.8472	99.9861	100	100	100	99.9861	100
22.8	100	99.9861	100	100	100	99.8333	99.9861	100	100	100	100	100	99.6528	99.9861	100	99.875	99.9861	100	100	100	99.9861	100
23	100	99.9861	100	100	100	99.8333	99.9861	100	100	100	100	100	99.6528	99.9861	100	99.875	99.9861	100	100	100	99.9861	100
23.2	100	100	100	100	100	99.8333	99.9861	100	100	100	100	100	99.6528	99.9861	100	99.8889	99.9861	100	100	100	99.9861	100
23.4	100	100	100	100	100	99.8333	99.9861	100	100	100	100	100	99.6528	99.9861	100	99.8889	99.9861	100	100	100	99.9861	100
23.6	100	100	100	100	100	99.8333	99.9861	100	100	100	100	100	99.6667	99.9861	100	99.8889	99.9861	100	100	100	99.9861	100
23.8	100	100	100	100	100	99.8333	99.9861	100	100	100	100	100	99.6667	99.9861	100	99.8889	99.9861	100	100	100	99.9861	100
24	100	100	100	100	100	99.8333	99.9861	100	100	100	100	100	99.6667	99.9861	100	99.9028	99.9861	100	100	100	99.9861	100
24.2	100	100	100	100	100	99.8333	99.9861	100	100	100	100	100	99.6667	99.9861	100	99.9028	99.9861	100	100	100	99.9861	100
24.4	100	100	100	100	100	99.8472	99.9861	100	100	100	100	100	99.6667	99.9861	100	99.9028	99.9861	100	100	100	99.9861	100
24.6	100	100	100	100	100	99.8472	99.9861	100	100	100	100	100	99.6667	99.9861	100	99.9167	99.9861	100	100	100	99.9861	100
24.8	100	100	100	100	100	99.8611	99.9861	100	100	100	100	100	99.6667	100	100	99.9167	99.9861	100	100	100	99.9861	100
25	100	100	100	100	100	99.8611	99.9861	100	100	100	100	100	99.6667	100	100	99.9167	99.9861	100	100	100	99.9861	100
25.2	100	100	100	100	100	99.8611	99.9861	100	100	100	100	100	99.6667	100	100	99.9167	99.9861	100	100	100	99.9861	100
25.4	100	100	100	100	100	99.8611	99.9861	100	100	100	100	100	99.6667	100	100	99.9167	99.9861	100	100	100	99.9861	100
25.6	100	100	100	100	100	99.8611	99.9861	100	100	100	100	100	99.6667	100	100	99.9167	99.9861	100	100	100	99.9861	100
25.8	100	100	100	100	100	99.8611	99.9861	100	100	100	100	100	99.6667	100	100	99.9167	99.9861	100	100	100	99.9861	100
26	100	100	100	100	100	99.8611	99.9861	100	100	100	100	100	99.6806	100	100	99.9306	99.9861	100	100	100	99.9861	100
26.2	100	100	100	100	100	99.8611	99.9861	100	100	100	100	100	99.6806	100	100	99.9306	99.9861	100	100	100	99.9861	100
26.4	100	100	100	100	100	99.8611	99.9861	100	100	100	100	100	99.6806	100	100	99.9306	99.9861	100	100	100	99.9861	100
26.6	100	100	100	100	100	99.8611	99.9861	100	100	100	100	100	99.6944	100	100	99.9306	99.9861	100	100	100	99.9861	100
26.8	100	100	100	100	100	99.8611	99.9861	100	100	100	100	100	99.6944	100	100	99.9306	99.9861	100	100	100	99.9861	100
27	100	100	100	100	100	99.8611	100	100	100	100	100	100	99.6944	100	100	99.9306	99.9861	100	100	100	99.9861	100
27.2	100	100	100	100	100	99.8611	100	100	100	100	100	100	99.6944	100	100	99.9306	99.9861	100	100	100	99.9861	100
27.4	100	100	100	100	100	99.8611	100	100	100	100	100	100	99.6944	100	100	99.9306	99.9861	100	100	100	99.9861	100
27.6	100	100	100	100	100	99.8611	100	100	100	100	100	100	99.6944	100	100	99.9444	99.9861	100	100	100	99.9861	100
27.8	100	100	100	100	100	99.8611	100	100	100	100	100	100	99.6944	100	100	99.9583	99.9861	100	100	100	99.9861	100
28	100	100	100	100	100	99.8611	100	100	100	100	100	100	99.6944	100	100	99.9583	99.9861	100	100	100	99.9861	100
28.2	100	100	100	100	100	99.8889	100	100	100	100	100	100	99.7083	100	100	99.9583	99.9861	100	100	100	99.9861	100
28.4	100	100	100	100	100	99.8889	100	100	100	100	100	100	99.7083	100	100	99.9583	99.9861	100	100	100	99.9861	100
28.6	100	100	100	100	100	99.8889	100	100	100	100	100	100	99.7083	100	100	99.9583	99.9861	100	100	100	99.9861	100
28.8	100	100	100	100	100	99.8889	100	100	100	100	100	100	99.7083	100	100	99.9583	99.9861	100	100	100	99.9861	100
29	100	100	100	100	100	99.8889	100	100	100	100	100	100	99.7083	100	100	99.9583	99.9861	100	100	100	99.9861	100
29.2	100	100	100	100	100	99.8889	100	100	100	100	100	100	99.7083	100	100	99.9583	99.9861	100	100	100	99.9861	100
29.4	100	100	100	100	100	99.8889	100	100	100	100	100	100	99.7222	100	100	99.9583	99.9861	100	100	100	99.9861	100
29.6	100	100	100	100	100	99.8889	100	100	100	100	100	100	99.7222	100	100	99.9722	99.9861	100	100	100	99.9861	100
29.8	100	100	100	100	100	99.8889	100	100	100	100	100	100	99.7222	100	100	99.9722	99.9861	100	100	100	99.9861	100
30	100	100	100	100	100	99.8889	100	100	100	100	100	100	99.7222	100	100	99.9722	99.9861	100	100	100	99.9861	100
30.2	100	100	100	100	100	99.8889	100	100	100	100	100	100	99.7222	100	100	99.9722	100	100	100	100	99.9861	100
30.4	100	100	100	100	100	99.8889	100	100	100	100	100	100	99.7361	100	100	99.9861	100	100	100	100	99.9861	100
30.6	100	100	100	100	100	99.8889	100	100	100	100	100	100	99.75	100	100	99.9861	100	100	100	100	99.9861	100
30.8	100	100	100	100	100	99.8889	100	100	100	100	100	100	99.75	100	100	99.9861	100	100	100	100	99.9861	100
31	100	100	100	100	100	99.8889	100	100	100	100	100	100	99.75	100	100	99.9861	100	100	100	100	99.9861	100
31.2	100	100	100	100	100	99.8889	100	100	100	100	100	100	99.75	100	100	99.9861	100	100	100	100	99.9861	100
31.4	100	100	100	100	100	99.8889	100	100	100	100	100	100	99.75	100	100	99.9861	100	100	100	100	99.9861	100
31.6	100	100	100	100	100	99.8889	100	100	100	100	100	100	99.75	100	100	99.9861	100	100	100	100	99.9861	100
31.8	100	100	100	100	100	99.8889	100	100	100	100	100	100	99.75	100	100	99.9861	100	100	100	100	99.9861	100
32	100	100	100	100	100	99.8889	100	100	100	100	100	100	99.75	100	100	99.9861	100	100	100	100	99.9861	100
32.2	100	100	100	100	100	99.8889	100	100	100	100	100	100	99.75	100	100	99.9861	100	100	100	100	99.9861	100
32.4	100	100	100	100	100	99.8889	100	100	100	100	100	100	99.7639	100	100	99.9861	100	100	100	100	99.9861	100
32.6	100	100	100	100	100	99.8889	100	100	100	100	100	100	99.7639	100	100	99.9861	100	100	100	100	100	100
32.8	100	100	100	100	100	99.8889	100	100	100	100	100	100	99.7639	100	100	99.9861	100	100	100	100	100	100
33	100	100	100	100	100	99.9028	100	100	100	100	100	100	99.7778	100	100	99.9861	100	100	100	100	100	100
33.2	100	100	100	100	100	99.9167	100	100	100	100	100	100	99.7778	100	100	99.9861	100	100	100	100	100	100
33.4	100	100	100	100	100	99.9167	100	100	100	100	100	100	99.7778	100	100	100	100	100	100	100	100	100
33.6	100	100	100	100	100	99.9167	100	100	100	100	100	100	99.7778	100	100	100	100	100	100	100	100	100
33.8	100	100	100	100	100	99.9167	100	100	100	100	100	100	99.7778	100	100	100	100	100	100	100	100	100
34	100	100	100	100	100	99.9167	100	100	100	100	100	100	99.7917	100	100	100	100	100	100	100	100	100
34.2	100	100	100	100	100	99.9167	100	100	100	100	100	100	99.7917	100	100	100	100	100	100	100	100	100
34.4	100	100	100	100	100	99.9167	100	100	100	100	100	100	99.7917	100	100	100	100	100	100	100	100	100
34.6	100	100	100	100	100	99.9167	100	100	100	100	100	100	99.7917	100	100	100	100	100	100	100	100	100
34.8	100	100	100	100	100	99.9167	100	100	100	100	100	100	99.7917	100	100	100	100	100	100	100	100	100
35	100	100	100	100	100	99.9306	100	100	100	100	100	100	99.7917	100	100	100	100	100	100	100	100	100
35.2	100	100	100	100	100	99.9306	100	100	100	100	100	100	99.7917	100	100	100	100	100	100	100	100	100
35.4	100	100	100	100	100	99.9306	100	100	100	100	100	100	99.7917	100	100	100	100	100	100	100	100	100
35.6	100	100	100	100	100	99.9306	100	100	100	100	100	100	99.7917	100	100	100	100	100	100	100	100	100
35.8	100	100	100	100	100	99.9306	100	100	100	100	100	100	99.7917	100	100	100	100	100	100	100	100	100
36	100	100	100	100	100	99.9444	100	100	100	100	100	100	99.7917	100	100	100	100	100	100	100	100	100
36.2	100	100	100	100	100	99.9583	100	100	100	100	100	100	99.8056	100	100	100	100	100	100	100	100	100
36.4	100	100	100	100	100	99.9722	100	100	100	100	100	100	99.8194	100	100	100	100	100	100	100	100	100
36.6	100	100	100	100	100	99.9722	100	100	100	100	100	100	99.8194	100	100	100	100	100	100	100	100	100
36.8	100	100	100	100	100	99.9861	100	100	100	100	100	100	99.8194	100	100	100	100	100	100	100	100	100
37	100	100	100	100	100	99.9861	100	100	100	100	100	100	99.8194	100	100	100	100	100	100	100	100	100
37.2	100	100	100	100	100	99.9861	100	100	100	100	100	100	99.8194	100	100	100	100	100	100	100	100	100
37.4	100	100	100	100	100	99.9861	100	100	100	100	100	100	99.8472	100	100	100	100	100	100	100	100	100
37.6	100	100	100	100	100	99.9861	100	100	100	100	100	100	99.8472	100	100	100	100	100	100	100	100	100
37.8	100	100	100	100	100	99.9861	100	100	100	100	100	100	99.8611	100	100	100	100	100	100	100	100	100
38	100	100	100	100	100	99.9861	100	100	100	100	100	100	99.8611	100	100	100	100	100	100	100	100	100
38.2	100	100	100	100	100	99.9861	100	100	100	100	100	100	99.8611	100	100	100	100	100	100	100	100	100
38.4	100	100	100	100	100	99.9861	100	100	100	100	100	100	99.875	100	100	100	100	100	100	100	100	100
38.6	100	100	100	100	100	100	100	100	100	100	100	100	99.875	100	100	100	100	100	100	100	100	100
38.8	100	100	100	100	100	100	100	100	100	100	100	100	99.875	100	100	100	100	100	100	100	100	100
39	100	100	100	100	100	100	100	100	100	100	100	100	99.875	100	100	100	100	100	100	100	100	100
39.2	100	100	100	100	100	100	100	100	100	100	100	100	99.8889	100	100	100	100	100	100	100	100	100
39.4	100	100	100	100	100	100	100	100	100	100	100	100	99.8889	100	100	100	100	100	100	100	100	100
39.6	100	100	100	100	100	100	100	100	100	100	100	100	99.8889	100	100	100	100	100	100	100	100	100
39.8	100	100	100	100	100	100	100	100	100	100	100	100	99.8889	100	100	100	100	100	100	100	100	100
40	100	100	100	100	100	100	100	100	100	100	100	100	99.8889	100	100	100	100	100	100	100	100	100
40.2	100	100	100	100	100	100	100	100	100	100	100	100	99.8889	100	100	100	100	100	100	100	100	100
40.4	100	100	100	100	100	100	100	100	100	100	100	100	99.8889	100	100	100	100	100	100	100	100	100
40.6	100	100	100	100	100	100	100	100	100	100	100	100	99.8889	100	100	100	100	100	100	100	100	100
40.8	100	100	100	100	100	100	100	100	100	100	100	100	99.9028	100	100	100	100	100	100	100	100	100
41	100	100	100	100	100	100	100	100	100	100	100	100	99.9028	100	100	100	100	100	100	100	100	100
41.2	100	100	100	100	100	100	100	100	100	100	100	100	99.9028	100	100	100	100	100	100	100	100	100
41.4	100	100	100	100	100	100	100	100	100	100	100	100	99.9028	100	100	100	100	100	100	100	100	100
41.6	100	100	100	100	100	100	100	100	100	100	100	100	99.9028	100	100	100	100	100	100	100	100	100
41.8	100	100	100	100	100	100	100	100	100	100	100	100	99.9028	100	100	100	100	100	100	100	100	100
42	100	100	100	100	100	100	100	100	100	100	100	100	99.9028	100	100	100	100	100	100	100	100	100
42.2	100	100	100	100	100	100	100	100	100	100	100	100	99.9028	100	100	100	100	100	100	100	100	100
42.4	100	100	100	100	100	100	100	100	100	100	100	100	99.9028	100	100	100	100	100	100	100	100	100
42.6	100	100	100	100	100	100	100	100	100	100	100	100	99.9028	100	100	100	100	100	100	100	100	100
42.8	100	100	100	100	100	100	100	100	100	100	100	100	99.9028	100	100	100	100	100	100	100	100	100
43	100	100	100	100	100	100	100	100	100	100	100	100	99.9028	100	100	100	100	100	100	100	100	100
43.2	100	100	100	100	100	100	100	100	100	100	100	100	99.9167	100	100	100	100	100	100	100	100	100
43.4	100	100	100	100	100	100	100	100	100	100	100	100	99.9167	100	100	100	100	100	100	100	100	100
43.6	100	100	100	100	100	100	100	100	100	100	100	100	99.9167	100	100	100	100	100	100	100	100	100
43.8	100	100	100	100	100	100	100	100	100	100	100	100	99.9167	100	100	100	100	100	100	100	100	100
44	100	100	100	100	100	100	100	100	100	100	100	100	99.9167	100	100	100	100	100	100	100	100	100
44.2	100	100	100	100	100	100	100	100	100	100	100	100	99.9167	100	100	100	100	100	100	100	100	100
44.4	100	100	100	100	100	100	100	100	100	100	100	100	99.9167	100	100	100	100	100	100	100	100	100
44.6	100	100	100	100	100	100	100	100	100	100	100	100	99.9167	100	100	100	100	100	100	100	100	100
44.8	100	100	100	100	100	100	100	100	100	100	100	100	99.9167	100	100	100	100	100	100	100	100	100
45	100	100	100	100	100	100	100	100	100	100	100	100	99.9167	100	100	100	100	100	100	100	100	100
45.2	100	100	100	100	100	100	100	100	100	100	100	100	99.9167	100	100	100	100	100	100	100	100	100
45.4	100	100	100	100	100	100	100	100	100	100	100	100	99.9167	100	100	100	100	100	100	100	100	100
45.6	100	100	100	100	100	100	100	100	100	100	100	100	99.9306	100	100	100	100	100	100	100	100	100
45.8	100	100	100	100	100	100	100	100	100	100	100	100	99.9306	100	100	100	100	100	100	100	100	100
46	100	100	100	100	100	100	100	100	100	100	100	100	99.9306	100	100	100	100	100	100	100	100	100
46.2	100	100	100	100	100	100	100	100	100	100	100	100	99.9444	100	100	100	100	100	100	100	100	100
46.4	100	100	100	100	100	100	100	100	100	100	100	100	99.9444	100	100	100	100	100	100	100	100	100
46.6	100	100	100	100	100	100	100	100	100	100	100	100	99.9583	100	100	100	100	100	100	100	100	100
46.8	100	100	100	100	100	100	100	100	100	100	100	100	99.9583	100	100	100	100	100	100	100	100	100
47	100	100	100	100	100	100	100	100	100	100	100	100	99.9583	100	100	100	100	100	100	100	100	100
47.2	100	100	100	100	100	100	100	100	100	100	100	100	99.9583	100	100	100	100	100	100	100	100	100
47.4	100	100	100	100	100	100	100	100	100	100	100	100	99.9583	100	100	100	100	100	100	100	100	100
47.6	100	100	100	100	100	100	100	100	100	100	100	100	99.9722	100	100	100	100	100	100	100	100	100
47.8	100	100	100	100	100	100	100	100	100	100	100	100	99.9861	100	100	100	100	100	100	100	100	100
48	100	100	100	100	100	100	100	100	100	100	100	100	99.9861	100	100	100	100	100	100	100	100	100
48.2	100	100	100	100	100	100	100	100	100	100	100	100	100	100	100	100	100	100	100	100	100	100
