# Supplementary material for: Molecular blueprints for spinal circuit modules controlling locomotor speed in zebrafish
Source: Nat Neurosci. 2023 Nov 2;27(1):78–89. doi: 10.1038/s41593-023-01479-1 (PMC10774144; doi:10.1038/s41593-023-01479-1)
Supplement: Supplementary file 5 — Statistical source data for Fig. 7c–f. [file 41593_2023_1479_MOESM5_ESM.zip › Fig7/Fig7_e.xlsx]

## Sheet: Fig7_e - esrrga
Ablated	Ablated	Ablated	Control	Control	Control
31.5987	49.7313	53.1203	36.1476	56.6999	48.5346
29.5554	49.2737	56.6951	22.7535	51.9992	60.5278
33.4537	63.3543	49.8751	42.6469	50.6894	58.9023
33.2351	43.8924	48.0576	35.4795	55.2359	51.1552
37.994	48.1719	43.1697

## Sheet: Fig7e - vachta
Ablated	Ablated	Ablated	Control	Control	Control
24.5727	34.1348	34.052	26.8194	41.9864	43.5521
22.2505	37.9672	33.4117	34.2903	39.5636	44.968
31.0581	45.7191	49.0973	22.5913	39.122	41.1813
32.1016	36.9477	31.9738	34.4739	42.4886	50.2564
27.3277	38.1977	43.1827	40.8367	48.3753	43.7165
27.4704	34.5815	34.7748
