# Supplementary material for: Molecular blueprints for spinal circuit modules controlling locomotor speed in zebrafish
Source: Nat Neurosci. 2023 Nov 2;27(1):78–89. doi: 10.1038/s41593-023-01479-1 (PMC10774144; doi:10.1038/s41593-023-01479-1)
Supplement: Supplementary file 5 — Statistical source data for Fig. 7c–f. [file 41593_2023_1479_MOESM5_ESM.zip › Fig7/Fig7_f.xlsx]

## Sheet: Fig7_f - esrrga
Ablated	Ablated	Ablated	Control	Control	Control
32.2634	37.9735	33.6243	34.8688	42.2794	43.7598
40.6257			33.8963	35.8296	33.9476
34.9762	47.4024		30.2096	20.8242
43.5979	32.915	34.2277	27.1558	31.735	34.7589
32.9311	34.3165
28.9027	34.6757	32.1665

## Sheet: Fig7_f - vachta
Ablated	Ablated	Ablated	Control	Control	Control
37.1823	35.2147	30.6308	31.0798	24.5707	32.3842
29.1536	24.3745		42.1742	35.2258	36.164
33.937	40.7474	36.7882	32.5928	38.8167	33.5196
32.8554	25.4868		44.4377	37.0764	45.2594
28.7682	28.2068	34.6262	47.3115	37.9316	32
20.1527	29.4413
