# Supplementary material for: Molecular blueprints for spinal circuit modules controlling locomotor speed in zebrafish
Source: Nat Neurosci. 2023 Nov 2;27(1):78–89. doi: 10.1038/s41593-023-01479-1 (PMC10774144; doi:10.1038/s41593-023-01479-1)
Supplement: Supplementary file 6 — Statistical source data for Fig. 1b,c. [file 41593_2023_1479_MOESM6_ESM.zip › FigS1/FigS1_b.csv]

Islet1a+
42
46
39
41
47
41
40
46
42
36
