# Supplementary material for: Molecular blueprints for spinal circuit modules controlling locomotor speed in zebrafish
Source: Nat Neurosci. 2023 Nov 2;27(1):78–89. doi: 10.1038/s41593-023-01479-1 (PMC10774144; doi:10.1038/s41593-023-01479-1)
Supplement: Supplementary file 6 — Statistical source data for Fig. 1b,c. [file 41593_2023_1479_MOESM6_ESM.zip › FigS1/FigS1_c.csv]

S	I	F
83	90	82
54	58	67
88	58	80
73	83	83
75	100	100
