# Supplementary material for: Molecular blueprints for spinal circuit modules controlling locomotor speed in zebrafish
Source: Nat Neurosci. 2023 Nov 2;27(1):78–89. doi: 10.1038/s41593-023-01479-1 (PMC10774144; doi:10.1038/s41593-023-01479-1)
Supplement: Supplementary file 7 — Statistical source data for Fig. 3c. [file 41593_2023_1479_MOESM7_ESM.zip]

Archive with 1 entries (1 files):
- FigS3/FigS3_c.csv
