# Supplementary material for: Molecular blueprints for spinal circuit modules controlling locomotor speed in zebrafish
Source: Nat Neurosci. 2023 Nov 2;27(1):78–89. doi: 10.1038/s41593-023-01479-1 (PMC10774144; doi:10.1038/s41593-023-01479-1)
Supplement: Supplementary file 7 — Statistical source data for Fig. 3c. [file 41593_2023_1479_MOESM7_ESM.zip › FigS3/FigS3_c.csv]

	ROSTRAL	MEDIAL	CAUDAL
	13*	13	13
	1	4	13
	1	6	16
	2	8	20
	1	10	16
	0	10	26
	1	12	14
	0	5	21
	2	6	23
	3	5	13
	0	3	14
	1	5	24
	2	6	16
	1	0	28
	1	4	16
	1	1	11
	2	3	20
		1	22
		0	15
		5	18
		2	18
			16
