# Supplementary material for: Molecular blueprints for spinal circuit modules controlling locomotor speed in zebrafish
Source: Nat Neurosci. 2023 Nov 2;27(1):78–89. doi: 10.1038/s41593-023-01479-1 (PMC10774144; doi:10.1038/s41593-023-01479-1)
Supplement: Supplementary file 8 — Statistical source data for Fig 4b,d,f,h,i. [file 41593_2023_1479_MOESM8_ESM.zip]

Archive with 5 entries (5 files):
- FigS4/FigS4_b.csv
- FigS4/FigS4_d.csv
- FigS4/FigS4_f.csv
- FigS4/FigS4_h.csv
- FigS4/FigS4_i.xlsx
