# Supplementary material for: Molecular blueprints for spinal circuit modules controlling locomotor speed in zebrafish
Source: Nat Neurosci. 2023 Nov 2;27(1):78–89. doi: 10.1038/s41593-023-01479-1 (PMC10774144; doi:10.1038/s41593-023-01479-1)
Supplement: Supplementary file 8 — Statistical source data for Fig 4b,d,f,h,i. [file 41593_2023_1479_MOESM8_ESM.zip › FigS4/FigS4_b.csv]

probe	punctae	x	y
neurod1	3	0.305555555555556	0.444611998695794
neurod1	3	0.523809523809524	0.335875671464305
neurod1	3	0.607142857142857	0.363775729207121
neurod1	3	0.72	0.189023204397269
grin1b	3	0.227272727272727	0.574886735336543
grin1b	3	0.119047619047619	0.485582409520704
grin1b	3	0.22	0.472552893128755
grin1b	3	0.3	0.324687554377309
grin1b	3	0.25	0.336375528892341
grin1b	3	0.333333333333333	0.425113264663457
grin1b	3	0.5	0.439698054378929
grin1b	3	0.5	0.500753994131073
grin1b	3	0.666666666666667	0.355080290185849
grin1b	3	0.230769230769231	0.324737120965112
grin1b	3	0.595238095238095	0.40610776233239
grin1b	3	0.30952380952381	0.353562112813825
grin1b	3	0.571428571428571	0.283756521030323
grin1b	3	0.757575757575758	0.355180288584625
grin1b	3	0.833333333333333	0.409165034204777
neurod1	4	0.272727272727273	0.503778874870482
neurod1	4	0.611111111111111	0.379360939028366
neurod1	4	0.595238095238095	0.439691228933448
neurod1	4	0.772727272727273	0.470500396172365
grin1b	4	0.361111111111111	0.411232474731007
grin1b	4	0.305555555555556	0.444611998695794
grin1b	4	0.0512820512820513	0.497717639387023
grin1b	4	0.0	0.494691473752853
grin1b	4	0.318181818181818	0.503778874870482
grin1b	4	0.388888888888889	0.433783700917769
grin1b	4	0.305555555555556	0.508127140965977
grin1b	4	0.694444444444444	0.383915471144441
grin1b	4	0.230769230769231	0.355080290185849
grin1b	4	0.595238095238095	0.439691228933448
grin1b	4	0.6	0.22408057565739
grin1b	4	0.607142857142857	0.363775729207121
grin1b	4	0.515151515151515	0.310131854289836
grin1b	4	0.574468085106383	0.360483562168372
grin1b	4	0.595744680851064	0.262731798041683
grin1b	4	0.722222222222222	0.373984960353746
grin1b	4	0.607142857142857	0.344828525510065
grin1b	4	0.9	0.345140621280032
grin1b	4	0.861111111111111	0.400605233126834
grin1b	4	0.904761904761905	0.42137204248165
grin1b	4	0.878787878787879	0.365851160790177
neurod1	5	0.305555555555556	0.446130176067819
neurod1	5	0.261904761904762	0.46870258744413
neurod1	5	0.28	0.390237161837109
neurod1	5	0.545454545454545	0.413112269454884
neurod1	5	0.681818181818182	0.403933280510351
neurod1	5	0.595238095238095	0.40610776233239
neurod1	5	0.595238095238095	0.454955509082708
neurod1	5	0.521739130434783	0.323656046254152
neurod1	5	0.9	0.345140621280032
neurod1	5	0.934782608695652	0.297709845409439
grin1b	5	0.555555555555556	0.350525758069775
grin1b	5	0.282051282051282	0.30197464949462
grin1b	5	0.595238095238095	0.454955509082708
grin1b	5	0.523809523809524	0.335875671464305
grin1b	5	0.694444444444444	0.348624229979466
grin1b	5	0.714285714285714	0.269285467584974
grin1b	5	0.484848484848485	0.329798256841592
grin1b	5	0.575757575757576	0.316186180695232
grin1b	5	0.531914893617021	0.336045621136699
grin1b	5	0.805555555555556	0.378051942734704
grin1b	5	0.833333333333333	0.381678136634496
grin1b	5	0.777777777777778	0.277694000652103
grin1b	5	0.833333333333333	0.339908705575481
grin1b	5	0.772727272727273	0.470500396172365
grin1b	5	0.886363636363636	0.496210966863737
grin1b	5	0.785714285714286	0.273280846352565
grin1b	5	0.722222222222222	0.409784394250513
grin1b	5	0.805555555555556	0.392688510516526
grin1b	5	0.893617021276596	0.321795853618511
grin1b	5	0.916666666666667	0.398373207047616
grin1b	5	0.933333333333333	0.397528129431615
grin1b	5	0.833333333333333	0.39389339596517
neurod1	6	0.388888888888889	0.459783583306162
neurod1	6	0.138888888888889	0.484064232148679
neurod1	6	0.0256410256410256	0.443093821323769
neurod1	6	0.318181818181818	0.503778874870482
neurod1	6	0.166666666666667	0.543506786402592
neurod1	6	0.285714285714286	0.405159765242908
neurod1	6	0.25	0.336375528892341
neurod1	6	0.416666666666667	0.467895277207392
grin1b	6	0.659090909090909	0.425113264663457
grin1b	6	0.681818181818182	0.403933280510351
grin1b	6	0.642857142857143	0.312591701988914
grin1b	6	0.625	0.305929726304601
grin1b	6	0.75	0.434250513347023
grin1b	6	0.714285714285714	0.331311838442941
grin1b	6	0.321428571428571	0.371196644057639
grin1b	6	0.909090909090909	0.294206801912974
grin1b	6	0.435897435897436	0.356598467557874
grin1b	6	0.547619047619048	0.322138844466314
grin1b	6	0.785714285714286	0.300764751711978
grin1b	6	0.805555555555556	0.351683778234086
grin1b	6	0.785714285714286	0.352667404764834
grin1b	6	0.785714285714286	0.357032567400093
grin1b	6	0.861111111111111	0.397256913925965
grin1b	6	0.696969696969697	0.302574104548871
grin1b	6	0.893617021276596	0.203667742464854
grin1b	6	0.916666666666667	0.420727962551008
grin1b	6	0.833333333333333	0.341986236038605
neurod1	7	0.361111111111111	0.411232474731007
neurod1	7	0.204545454545455	0.590012393084253
neurod1	7	0.261904761904762	0.471757493746668
neurod1	7	0.22	0.472552893128755
neurod1	7	0.3	0.324687554377309
neurod1	7	0.333333333333333	0.425113264663457
neurod1	7	0.333333333333333	0.467473232969667
neurod1	7	0.303571428571429	0.533464084334396
neurod1	7	0.307692307692308	0.367225709162048
grin1b	7	0.138888888888889	0.484064232148679
grin1b	7	0.681818181818182	0.455364580158875
grin1b	7	0.571428571428571	0.354194857916103
grin1b	7	0.72	0.210364699018394
grin1b	7	0.555555555555556	0.353116121251763
grin1b	7	0.75	0.333835996087382
grin1b	7	0.435897435897436	0.335354173459407
grin1b	7	0.512820512820513	0.329281463971308
grin1b	7	0.840909090909091	0.408474025314398
grin1b	7	0.886363636363636	0.470500396172365
grin1b	7	0.72	0.189023204397269
neurod1	8	0.0512820512820513	0.497717639387023
neurod1	8	0.227272727272727	0.574886735336543
neurod1	8	0.295454545454545	0.553706751183438
neurod1	8	0.261904761904762	0.402123410498859
neurod1	8	0.375	0.251139545816896
neurod1	8	0.242424242424242	0.479571727514679
neurod1	8	0.363636363636364	0.396365372503606
neurod1	8	0.5	0.380149947180029
neurod1	8	0.41025641025641	0.38695182588849
grin1b	8	0.568181818181818	0.476544564311981
grin1b	8	0.761904761904762	0.37404149751917
grin1b	8	0.583333333333333	0.444443308873127
grin1b	8	0.384615384615385	0.3520439354418
grin1b	8	0.512820512820513	0.309555347244865
grin1b	8	0.904761904761905	0.291347407890447
grin1b	8	0.96	0.211889822614819
grin1b	8	0.66	0.274389182881767
grin1b	8	0.928571428571429	0.242002738998017
grin1b	8	0.714285714285714	0.308618272688487
neurod1	9	0.340909090909091	0.552193169582089
neurod1	9	0.30952380952381	0.48396686759339
neurod1	9	0.339285714285714	0.34094393230178
neurod1	9	0.527777777777778	0.308870636550308
neurod1	9	0.391304347826087	0.335875671464305
neurod1	9	0.476190476190476	0.326771093638894
neurod1	9	0.444444444444444	0.449183191625838
neurod1	9	0.5	0.392272733476178
neurod1	9	0.5	0.439698054378929
grin1b	9	0.857142857142857	0.329765858859228
grin1b	9	0.595238095238095	0.339908705575481
grin1b	9	0.833333333333333	0.212442940984676
grin1b	9	0.875	0.340769796518755
grin1b	9	0.892857142857143	0.328593609544823
neurod1	10	0.214285714285714	0.558781317915283
neurod1	10	0.285714285714286	0.408196119986958
neurod1	10	0.178571428571429	0.500756290497312
neurod1	10	0.333333333333333	0.456482962233977
neurod1	10	0.380952380952381	0.453850998557526
neurod1	10	0.305555555555556	0.508127140965977
neurod1	10	0.4	0.389826824143178
grin1b	10	1.0	0.381099652838227
neurod1	11	0.214285714285714	0.554198958461475
neurod1	11	0.119047619047619	0.485582409520704
neurod1	11	0.428571428571429	0.396943043424775
neurod1	12	0.238095238095238	0.496176241440111
neurod1	12	0.326086956521739	0.447328494689794
neurod1	12	0.30952380952381	0.353562112813825
neurod1	13	0.357142857142857	0.46293248816562
neurod1	13	0.424242424242424	0.41920552181794
neurod1	14	0.380952380952381	0.399997949727314
neurod1	14	0.361111111111111	0.391165709380046
neurod1	14	0.266666666666667	0.434513027006325
neurod1	14	0.5	0.439698054378929
neurod1	15	0.304347826086957	0.377096403821708
neurod1	15	0.452380952380952	0.346447654456431
neurod1	15	0.388888888888889	0.433783700917769
neurod1	15	0.382978723404255	0.429735791258684
neurod1	15	0.303571428571429	0.488845305221868
neurod1	15	0.575757575757576	0.417679648537107
grin1b	15	0.909090909090909	0.295006196542126
neurod1	16	0.361111111111111	0.336375528892341
neurod1	19	0.30952380952381	0.45190060278017
neurod1	21	0.321428571428571	0.425962245648443
