# Supplementary material for: Molecular blueprints for spinal circuit modules controlling locomotor speed in zebrafish
Source: Nat Neurosci. 2023 Nov 2;27(1):78–89. doi: 10.1038/s41593-023-01479-1 (PMC10774144; doi:10.1038/s41593-023-01479-1)
Supplement: Supplementary file 8 — Statistical source data for Fig 4b,d,f,h,i. [file 41593_2023_1479_MOESM8_ESM.zip › FigS4/FigS4_d.csv]

probe	punctae	x	y
chrna2b	6	0.229166666666667	0.396652890453595
pvalb6	6	0.214285714285714	0.508068359036562
pvalb6	6	0.289473684210526	0.53415702220832
pvalb6	6	0.315789473684211	0.408382858930247
pvalb6	6	0.104166666666667	0.550150517883566
pvalb6	6	0.291666666666667	0.382978723404255
pvalb6	6	0.270833333333333	0.384499209143324
pvalb6	6	0.363636363636364	0.515001622704433
pvalb6	6	0.452380952380952	0.311287038641483
pvalb6	6	0.8	0.407352185089974
pvalb6	6	0.866666666666667	0.401223650385604
pvalb6	6	0.511627906976744	0.302179642722671
pvalb6	6	0.604651162790698	0.275697611178513
pvalb6	6	0.581395348837209	0.291281429109317
pvalb6	6	0.666666666666667	0.321310923308461
pvalb6	6	0.772727272727273	0.411663327998926
chrna2b	7	0.142857142857143	0.464520880263386
chrna2b	7	0.363636363636364	0.482755717397939
chrna2b	7	0.363636363636364	0.515001622704433
chrna2b	7	0.428571428571429	0.438712961358517
pvalb6	7	0.242424242424242	0.465516697012114
pvalb6	7	0.8	0.465542416452442
pvalb6	7	0.571428571428571	0.268328166791633
pvalb6	7	0.857142857142857	0.384995019976051
pvalb6	7	0.515151515151515	0.326015344622541
chrna2b	8	0.466666666666667	0.499228791773779
chrna2b	8	0.366666666666667	0.385232208486468
pvalb6	8	0.333333333333333	0.479995971216581
pvalb6	8	0.3125	0.405775804888005
pvalb6	8	0.433333333333333	0.474724935732648
pvalb6	8	0.5	0.51760411311054
pvalb6	8	0.571428571428571	0.332253942124415
pvalb6	8	0.366666666666667	0.436740678676163
pvalb6	8	0.4	0.431538891216311
pvalb6	8	0.454545454545455	0.401658515840953
pvalb6	8	0.766666666666667	0.41653470437018
pvalb6	8	0.857142857142857	0.369357563680471
pvalb6	8	0.697674418604651	0.274139229385433
pvalb6	8	0.921052631578947	0.268637264101762
pvalb6	8	0.878787878787879	0.427902375364408
pvalb6	8	0.566666666666667	0.391681794907601
chrna2b	9	0.232558139534884	0.485985022800485
chrna2b	9	0.342105263157895	0.475153790011469
pvalb6	9	0.433333333333333	0.451763496143959
pvalb6	9	0.433333333333333	0.494642673521851
pvalb6	9	0.566666666666667	0.436599377041053
pvalb6	9	0.454545454545455	0.433329229942814
pvalb6	9	0.8	0.562015424164524
pvalb6	9	0.523809523809524	0.334993341316293
pvalb6	9	0.736842105263158	0.403722239599625
pvalb6	9	0.789473684210526	0.46584297779168
pvalb6	9	0.566666666666667	0.362216636410185
pvalb6	9	0.818181818181818	0.378325145204069
chrna2b	10	0.214285714285714	0.508068359036562
chrna2b	10	0.348837209302326	0.211835334476844
chrna2b	10	0.473684210526316	0.411489938483995
chrna2b	10	0.333333333333333	0.335864074697689
chrna2b	10	0.136363636363636	0.569994516378124
chrna2b	10	0.515151515151515	0.330719765936622
chrna2b	10	0.366666666666667	0.436740678676163
pvalb6	10	0.266666666666667	0.591115681233933
pvalb6	10	0.466666666666667	0.486982005141388
pvalb6	10	0.142857142857143	0.464520880263386
pvalb6	10	0.125	0.607898362161335
pvalb6	10	0.229166666666667	0.396652890453595
pvalb6	10	0.363636363636364	0.482755717397939
pvalb6	10	0.433333333333333	0.445410324442582
pvalb6	10	0.428571428571429	0.438712961358517
pvalb6	10	0.488372093023256	0.320869765301427
pvalb6	10	0.578947368421053	0.324533416744865
pvalb6	10	0.515151515151515	0.330719765936622
pvalb6	10	0.333333333333333	0.487966545595637
pvalb6	10	0.4	0.431538891216311
pvalb6	10	0.5	0.384995019976051
pvalb6	10	0.766666666666667	0.528329048843188
pvalb6	10	0.571428571428571	0.318329845451392
pvalb6	10	0.857142857142857	0.42741725870733
pvalb6	10	0.906976744186046	0.378508973768983
pvalb6	10	0.815789473684211	0.422364716922114
pvalb6	10	0.666666666666667	0.303393030256646
pvalb6	10	0.6875	0.262115414051737
pvalb6	10	0.366666666666667	0.417339383292198
chrna2b	11	0.261904761904762	0.299998880893495
chrna2b	11	0.104166666666667	0.550150517883566
chrna2b	11	0.291666666666667	0.417929486198275
chrna2b	11	0.208333333333333	0.393611918975458
chrna2b	11	0.5	0.384995019976051
chrna2b	11	0.454545454545455	0.401658515840953
pvalb6	11	0.151515151515152	0.493732700464127
pvalb6	11	0.433333333333333	0.485449871465296
pvalb6	11	0.452380952380952	0.306456853231676
pvalb6	11	0.515151515151515	0.322879063746488
pvalb6	11	0.566666666666667	0.436599377041053
pvalb6	11	0.909090909090909	0.373333930190136
chrna2b	12	0.266666666666667	0.591115681233933
chrna2b	12	0.466666666666667	0.486982005141388
chrna2b	12	0.289473684210526	0.562110311750599
chrna2b	12	0.342105263157895	0.4378896882494
chrna2b	12	0.3125	0.405775804888005
chrna2b	12	0.393939393939394	0.41222097098414
chrna2b	12	0.181818181818182	0.558333426592209
chrna2b	12	0.357142857142857	0.401658515840952
chrna2b	12	0.515151515151515	0.322879063746488
pvalb6	12	0.333333333333333	0.335864074697689
pvalb6	12	0.5	0.398159383033419
pvalb6	12	0.657894736842105	0.256208945886769
pvalb6	12	0.233333333333333	0.47993705743509
pvalb6	12	0.545454545454545	0.404993453226944
pvalb6	12	0.547619047619048	0.343330684781271
pvalb6	12	0.863636363636364	0.459997537965688
chrna2b	13	0.285714285714286	0.44832525711472
chrna2b	13	0.270833333333333	0.420970457676412
chrna2b	13	0.242424242424242	0.465516697012114
chrna2b	13	0.636363636363636	0.429994292556823
pvalb6	13	0.393939393939394	0.41222097098414
pvalb6	14	0.333333333333333	0.612555269922879
pvalb6	14	0.166666666666667	0.504841015421937
pvalb6	14	0.145833333333333	0.48936170212766
pvalb6	14	0.895833333333333	0.342507270779121
chrna2b	15	0.142857142857143	0.563335832671195
chrna2b	15	0.333333333333333	0.479995971216581
chrna2b	15	0.0714285714285714	0.695156818575637
chrna2b	15	0.348837209302326	0.347351796845584
chrna2b	15	0.315789473684211	0.408382858930247
chrna2b	15	0.3	0.499197051183945
chrna2b	15	0.366666666666667	0.467939766326863
chrna2b	15	0.181818181818182	0.544993677048245
pvalb6	15	0.166666666666667	0.591660418322012
pvalb6	15	0.476190476190476	0.316128054063421
pvalb6	15	0.541666666666667	0.316434511964896
pvalb6	15	0.533333333333333	0.444618087365142
pvalb6	15	0.761904761904762	0.222578409287818
pvalb6	15	0.791666666666667	0.278412163885913
pvalb6	15	0.733333333333333	0.362216636410185
chrna2b	16	0.166666666666667	0.591660418322012
pvalb6	16	0.30952380952381	0.358326711953177
pvalb6	16	0.233333333333333	0.436599377041053
pvalb6	16	0.666666666666667	0.418493532736247
chrna2b	17	0.393939393939394	0.38714124840818
chrna2b	17	0.166666666666667	0.473513466906653
pvalb6	17	0.4	0.660030848329049
pvalb6	17	0.333333333333333	0.597244215938303
pvalb6	17	0.0714285714285714	0.695156818575637
pvalb6	17	0.366666666666667	0.385232208486468
pvalb6	17	0.954545454545455	0.441666573407791
chrna2b	18	0.289473684210526	0.53415702220832
chrna2b	18	0.291666666666667	0.382978723404255
chrna2b	18	0.2	0.523274737829128
chrna2b	18	0.466666666666667	0.393415724060885
pvalb6	18	0.571428571428571	0.232260440131693
chrna2b	19	0.30952380952381	0.358326711953177
chrna2b	20	0.4	0.660030848329049
chrna2b	20	0.214285714285714	0.464999944044675
chrna2b	20	0.166666666666667	0.504841015421937
chrna2b	20	0.270833333333333	0.384499209143324
chrna2b	20	0.393939393939394	0.399686371912395
chrna2b	20	0.5	0.451660194500711
pvalb6	20	0.428571428571429	0.361661649339168
chrna2b	21	0.333333333333333	0.597244215938303
chrna2b	21	0.151515151515152	0.493732700464127
chrna2b	22	0.145833333333333	0.48936170212766
pvalb6	22	0.270833333333333	0.420970457676412
pvalb6	22	0.357142857142857	0.401658515840952
chrna2b	23	0.325581395348837	0.423681127891896
chrna2b	23	0.125	0.607898362161335
chrna2b	23	0.2	0.521668295861844
chrna2b	24	0.4	0.560483290488432
pvalb6	24	0.541666666666667	0.372927190162763
pvalb6	25	0.583333333333333	0.327292208786163
chrna2b	26	0.333333333333333	0.612555269922879
pvalb6	27	0.604166666666667	0.293617021276596
pvalb6	30	0.142857142857143	0.563335832671195
pvalb6	32	0.214285714285714	0.464999944044675
