# Supplementary material for: Molecular blueprints for spinal circuit modules controlling locomotor speed in zebrafish
Source: Nat Neurosci. 2023 Nov 2;27(1):78–89. doi: 10.1038/s41593-023-01479-1 (PMC10774144; doi:10.1038/s41593-023-01479-1)
Supplement: Supplementary file 8 — Statistical source data for Fig 4b,d,f,h,i. [file 41593_2023_1479_MOESM8_ESM.zip › FigS4/FigS4_f.csv]

probe	punctae	x	y
NeuroD1	5	0.424242424242424	0.400926221983848
NeuroD1	6	0.153846153846154	0.458606160995186
NeuroD1	6	0.119047619047619	0.566865656411041
NeuroD1	6	0.238095238095238	0.51063829787234
NeuroD1	6	0.380952380952381	0.370024332898695
NeuroD1	6	0.484848484848485	0.313368333109857
NeuroD1	6	0.24390243902439	0.544615924961778
NeuroD1	7	0.404761904761905	0.373855808969845
NeuroD1	7	0.333333333333333	0.508452549173311
NeuroD1	7	0.545454545454545	0.423672778995118
NeuroD1	8	0.393939393939394	0.390168432126907
NeuroD1	8	0.195121951219512	0.493853559770257
NeuroD1	8	0.195121951219512	0.570771868931036
NeuroD1	9	0.444444444444444	0.434048732260921
NeuroD1	9	0.555555555555556	0.474995803384761
NeuroD1	9	0.666666666666667	0.397732301729005
NeuroD1	9	0.365853658536585	0.392308169083922
NeuroD1	10	0.153846153846154	0.481784932131224
NeuroD1	10	0.307692307692308	0.382444165286316
NeuroD1	10	0.404761904761905	0.401214347670799
NeuroD1	10	0.380952380952381	0.402139652357827
NeuroD1	10	0.333333333333333	0.414110934893205
NeuroD1	10	0.365853658536585	0.426160076029916
NeuroD1	10	0.6875	0.378585184234176
NeuroD1	11	0.404761904761905	0.361702127659574
NeuroD1	11	0.380952380952381	0.379937751926119
NeuroD1	11	0.30952380952381	0.305803961026294
NeuroD1	11	0.515151515151515	0.371736820933855
NeuroD1	12	0.380952380952381	0.398173376192663
NeuroD1	12	0.292682926829268	0.559997520763605
NeuroD1	14	0.30952380952381	0.376896780447982
NeuroD1	15	0.333333333333333	0.443767539160161
NeuroD1	15	0.25	0.434035177814867
NeuroD1	15	0.636363636363636	0.446571586001871
NeuroD1	16	0.277777777777778	0.403369652530329
NeuroD1	17	0.393939393939394	0.41474735180964
NeuroD1	17	0.363636363636364	0.503825010571637
NeuroD1	17	0.818181818181818	0.368328656184728
NeuroD1	18	0.25	0.428296315316472
NeuroD1	19	0.307692307692308	0.382444165286316
NeuroD1	20	0.5	0.524814515819014
NeuroD1	25	0.3125	0.51526800702213
NeuroD1	3	0.555555555555556	0.346625198245144
NeuroD1	3	0.5625	0.395033252604467
NeuroD1	3	0.6875	0.414918474772114
NeuroD1	5	0.58974358974359	0.372516758751793
NeuroD1	5	0.818181818181818	0.414126270198234
NeuroD1	9	0.538461538461538	0.466888263871133
NeuroD1	9	0.571428571428571	0.393611918975458
NeuroD1	10	0.611111111111111	0.327274946970044
NeuroD1	15	0.611111111111111	0.331822551847274
NeuroD1	3	0.902439024390244	0.438463286641048
NeuroD1	4	0.6875	0.330155435102961
NeuroD1	6	0.75	0.396942554363844
NeuroD1	9	0.777777777777778	0.388637091974546
NeuroD1	16	0.888888888888889	0.425002670573334
Pvalb6	3	0.404761904761905	0.401214347670799
Pvalb6	3	0.393939393939394	0.41474735180964
Pvalb6	3	0.195121951219512	0.493853559770257
Pvalb6	3	0.195121951219512	0.570771868931036
Pvalb6	3	0.24390243902439	0.544615924961778
Pvalb6	4	0.119047619047619	0.566865656411041
Pvalb6	4	0.30952380952381	0.305803961026294
Pvalb6	4	0.484848484848485	0.313368333109857
Pvalb6	4	0.363636363636364	0.503825010571637
Pvalb6	5	0.380952380952381	0.370024332898695
Pvalb6	5	0.444444444444444	0.434048732260921
Pvalb6	5	0.555555555555556	0.474995803384761
Pvalb6	5	0.3125	0.51526800702213
Pvalb6	5	0.636363636363636	0.446571586001871
Pvalb6	6	0.333333333333333	0.508452549173311
Pvalb6	9	0.818181818181818	0.368328656184728
Pvalb6	10	0.292682926829268	0.559997520763605
Pvalb6	10	0.25	0.434035177814867
Pvalb6	10	0.545454545454545	0.423672778995118
Pvalb6	15	0.5	0.524814515819014
Pvalb6	22	0.6875	0.378585184234176
Pvalb6	3	0.58974358974359	0.372516758751793
Pvalb6	3	0.714285714285714	0.33027033131757
Pvalb6	3	0.818181818181818	0.259600012377131
Pvalb6	3	0.611111111111111	0.263805070956314
Pvalb6	3	0.555555555555556	0.346625198245144
Pvalb6	4	0.666666666666667	0.562916189565662
Pvalb6	4	0.794871794871795	0.476815670405656
Pvalb6	4	0.794871794871795	0.365891076451035
Pvalb6	4	0.571428571428571	0.393611918975458
Pvalb6	4	0.571428571428571	0.306985050257666
Pvalb6	4	0.595238095238095	0.322631649195577
Pvalb6	4	0.848484848484849	0.299547203284065
Pvalb6	4	0.555555555555556	0.285277337233013
Pvalb6	4	0.611111111111111	0.331822551847274
Pvalb6	4	0.536585365853659	0.346153051526796
Pvalb6	4	0.818181818181818	0.414126270198234
Pvalb6	5	0.787878787878788	0.307221024620177
Pvalb6	5	0.536585365853659	0.332310648320317
Pvalb6	6	0.414634146341463	0.307693896946407
Pvalb6	7	0.611111111111111	0.327274946970044
Pvalb6	7	0.75	0.343507733312831
Pvalb6	7	0.6875	0.414918474772114
Pvalb6	8	0.6875	0.372846321735781
Pvalb6	8	0.6875	0.386237000898703
Pvalb6	10	0.5625	0.395033252604467
Pvalb6	3	1.0	0.498338020966505
Pvalb6	3	0.846153846153846	0.543039142663391
Pvalb6	3	0.888888888888889	0.425002670573334
Pvalb6	3	0.777777777777778	0.388637091974546
Pvalb6	4	0.794871794871795	0.399008371038209
Pvalb6	4	0.794871794871795	0.440396651584716
Pvalb6	4	0.794871794871795	0.385757006436695
Pvalb6	4	0.571428571428571	0.420970457676412
Pvalb6	4	0.523809523809524	0.302433797642737
Pvalb6	5	0.761904761904762	0.299695068737872
Pvalb6	5	0.939393939393939	0.353305209740802
Pvalb6	5	0.75	0.423317748347099
Pvalb6	5	0.902439024390244	0.441541671831742
Pvalb6	5	0.902439024390244	0.438463286641048
Pvalb6	5	1.0	0.358782147387845
Pvalb6	6	0.714285714285714	0.337384560436757
Pvalb6	6	0.761904761904762	0.288986539902874
Pvalb6	6	0.848484848484849	0.403999876228688
Pvalb6	6	0.731707317073171	0.381544151068138
Pvalb6	6	1.0	0.332064736862338
Pvalb6	7	0.794871794871795	0.536424577279246
Pvalb6	8	0.861111111111111	0.251529319684455
Pvalb6	9	0.888888888888889	0.297542790055818
Pvalb6	9	0.875	0.372134445597714
Pvalb6	9	0.6875	0.449325972525356
Pvalb6	12	0.6875	0.414918474772114
Pvalb6	15	0.875	0.341598431553454
Pvalb6	17	0.6875	0.330155435102961
Pvalb6	20	0.75	0.396942554363844
