# Supplementary material for: Molecular blueprints for spinal circuit modules controlling locomotor speed in zebrafish
Source: Nat Neurosci. 2023 Nov 2;27(1):78–89. doi: 10.1038/s41593-023-01479-1 (PMC10774144; doi:10.1038/s41593-023-01479-1)
Supplement: Supplementary file 8 — Statistical source data for Fig 4b,d,f,h,i. [file 41593_2023_1479_MOESM8_ESM.zip › FigS4/FigS4_h.csv]

probe	x	y
calb1	0.944444444444444	0.303034928387901
calb1	0.9	0.463160985083728
calb1	0.882352941176471	0.272729318570528
calb1	0.833333333333333	0.280635477880384
calb1	0.8	0.409356262914827
calb1	0.8	0.397658111358273
calb1	0.785714285714286	0.24493957867789
calb1	0.785714285714286	0.404426895544964
calb1	0.785714285714286	0.382021131191287
calb1	0.766666666666667	0.503455
calb1	0.766666666666667	0.513454003455246
calb1	0.766666666666667	0.512638
calb1	0.766666666666667	0.348604835328644
calb1	0.766666666666667	0.35945870405739
calb1	0.766666666666667	0.472853682396236
calb1	0.766666666666667	0.443902268598314
calb1	0.764705882352941	0.27971689621028
calb1	0.764705882352941	0.483684400036007
calb1	0.714285714285714	0.289881326882607
calb1	0.705882352941177	0.313518318480511
calb1	0.666666666666667	0.462046625245606
calb1	0.666666666666667	0.462046625245606
calb1	0.642857142857143	0.452812791530167
calb1	0.642857142857143	0.260668648167835
calb1	0.642857142857143	0.342698457466427
calb1	0.642857142857143	0.482763775788381
calb1	0.633333333333333	0.384796919637312
calb1	0.633333333333333	0.474859136640282
calb1	0.633333333333333	0.301758110229108
calb1	0.633333333333333	0.442113345603595
calb1	0.611111111111111	0.419138654346556
calb1	0.571428571428571	0.397750200681231
calb1	0.571428571428571	0.430844047346853
calb1	0.571428571428571	0.501117306315493
calb1	0.571428571428571	0.408076402202016
calb1	0.571428571428571	0.497754539734884
calb1	0.571428571428571	0.453380844347998
calb1	0.571428571428571	0.490419708029197
calb1	0.555555555555556	0.537953374754394
calb1	0.5	0.331559878291151
calb1	0.5	0.38347960673268
calb1	0.466666666666667	0.523977823195312
calb1	0.388888888888889	0.442249482236737
calb1	0.388888888888889	0.435643354043864
calb1	0.366666666666667	0.608190964420004
calb1	0.357142857142857	0.596630724838913
calb1	0.357142857142857	0.42920833966112
calb1	0.357142857142857	0.635953398563773
calb1	0.357142857142857	0.530340832664396
calb1	0.357142857142857	0.447193717050311
calb1	0.333333333333333	0.48420862456386
calb1	0.333333333333333	0.488894660177731
calb1	0.333333333333333	0.374273099897246
calb1	0.333333333333333	0.417542710673999
calb1	0.3	0.553223202086697
calb1	0.3	0.449125461546279
calb1	0.285714285714286	0.428091033345627
calb1	0.285714285714286	0.411717114867123
calb1	0.285714285714286	0.447193717050311
calb1	0.285714285714286	0.571125806848761
calb1	0.285714285714286	0.399871607717607
calb1	0.285714285714286	0.441774979334119
calb1	0.285714285714286	0.487644544724796
calb1	0.277777777777778	0.533556369815729
calb1	0.266666666666667	0.556086085619789
calb1	0.266666666666667	0.609167559509945
calb1	0.266666666666667	0.557297246937159
calb1	0.266666666666667	0.548854055061257
calb1	0.266666666666667	0.433048399869567
calb1	0.266666666666667	0.676713094517166
calb1	0.233333333333333	0.540410863185354
calb1	0.233333333333333	0.642940327013556
calb1	0.222222222222222	0.698571504434178
calb1	0.214285714285714	0.488233638777987
calb1	0.2	0.583438187184704
calb1	0.15	0.48477757264314
calb1	0.15	0.600489187314056
calb1	0.15	0.568821364315197
neurod1	0.285714285714286	0.428091033345627
neurod1	0.357142857142857	0.596630724838913
neurod1	0.642857142857143	0.452812791530167
neurod1	0.571428571428571	0.397750200681231
neurod1	0.357142857142857	0.362918447486603
neurod1	0.5	0.403369275161087
neurod1	0.388888888888889	0.435643354043864
neurod1	0.266666666666667	0.556086085619789
neurod1	0.285714285714286	0.411717114867123
neurod1	0.266666666666667	0.676713094517166
neurod1	0.266666666666667	0.609167559509945
neurod1	0.266666666666667	0.433048399869567
neurod1	0.571428571428571	0.430844047346853
neurod1	0.333333333333333	0.488894660177731
neurod1	0.285714285714286	0.447193717050311
neurod1	0.555555555555556	0.537953374754394
neurod1	0.333333333333333	0.417542710673999
neurod1	0.266666666666667	0.557297246937159
neurod1	0.333333333333333	0.374273099897246
neurod1	0.285714285714286	0.399871607717607
neurod1	0.333333333333333	0.48420862456386
neurod1	0.277777777777778	0.533556369815729
neurod1	0.666666666666667	0.462046625245606
neurod1	0.233333333333333	0.642940327013556
neurod1	0.266666666666667	0.548854055061257
neurod1	0.714285714285714	0.289881326882607
neurod1	0.633333333333333	0.474859136640282
neurod1	0.285714285714286	0.487644544724796
neurod1	0.357142857142857	0.42920833966112
neurod1	0.5	0.331559878291151
neurod1	0.666666666666667	0.462046625245606
neurod1	0.366666666666667	0.608190964420004
neurod1	0.233333333333333	0.540410863185354
neurod1	0.633333333333333	0.384796919637312
neurod1	0.466666666666667	0.523977823195312
neurod1	0.388888888888889	0.442249482236737
neurod1	0.642857142857143	0.260668648167835
neurod1	0.766666666666667	0.513454003455246
neurod1	0.357142857142857	0.635953398563773
neurod1	0.285714285714286	0.441774979334119
neurod1	0.222222222222222	0.698571504434178
neurod1	0.3	0.553223202086697
neurod1	0.785714285714286	0.404426895544964
neurod1	0.633333333333333	0.442113345603595
neurod1	0.766666666666667	0.472853682396236
neurod1	0.8	0.409356262914827
