# Supplementary material for: Molecular blueprints for spinal circuit modules controlling locomotor speed in zebrafish
Source: Nat Neurosci. 2023 Nov 2;27(1):78–89. doi: 10.1038/s41593-023-01479-1 (PMC10774144; doi:10.1038/s41593-023-01479-1)
Supplement: Supplementary file 8 — Statistical source data for Fig 4b,d,f,h,i. [file 41593_2023_1479_MOESM8_ESM.zip › FigS4/FigS4_i.xlsx]

## Sheet: Grin1b
s-iMN	fMN
6	0
3	1
5	2
6	0
7	0
6	0
9	1
8	0
9	0
8	2
5	2
14	0
15	1
16	0
6	0
21	1
2	2
10	2
2	0
10	6
6	0
12	4
10	2
3	0
3	3
13	2
5	3
12	4
6	5
9	6
10	3
22	0
3	1
4	0
0	2
10	3
4	0
5	0
3	4
3	1
5	2
5	0
5	7
4	4
7	0
7	4
8	1
6	4
7	1
8	4
7	3
5	2
7	2
5	4
6	2
9	2
2	2
5	2
6	1
9	0
8	0
9	1
8	2
7	3
8	2
8	2
6	1
5	3
0	2
4	3
6	2
8	0
6	1
5	3
6	1
15	0
6	2
6	0
5	1
5	1
6	1
9	0
9	2
5	1
10	3
4	0
6	0
5	1
1	1
4	4
3	0
5	2
8	1
7	2
0	0
0	2
4	4
3	2
2	0
3	2
5	0
4	1
1	2
2	1
0	0
0	0
1	0
6	3
4	0
7	2
5
4
5
5
3
6
5
6
4
6
6
8
4
6
6
5
6
3
5
3
0
1
2
4
3
5
3
2
2
5
4
6
6
8
7
3
4
5
7
5
3
3
6
4
7
4
6
2
6
5
0
1
1
1
8
6
5
7
8
5
4
5
4
5
4
5
4
6
4
4
3
6
3
5

## Sheet: Pvalb6
s-iMN	fMN
5	1
3	4
2	2
5	1
2	0
2	0
2	0
5	1
3	0
0	0
0	3
4	2
3	0
2	14
4	17
10	3
9	10
7	17
8	10
6	2
6	30
9	32
5	15
12	8
7	5
4	16
10	2
7	17
10	14
8	6
15	10
3	3
5	4
6	3
6	2
6	6
1	2
10	5
8	6
9	4
10	10
9	6
8	14
14	8
15	22
10	6
10	2
7	5
8	6
16	10
6	12
5	11
4	2
5	3
1	10
10	13
3	7
15	2
9	2
8	1
4	17
11	2
12	2
17	10
9	2
6	5
14	2
4	2
11	6
9	4
14	3
7	6
10	1
11	3
12	0
10	0
8	0
13	2
9	0
5	15
8	0
4	4
8	0
5	0
5	7
8	7
4	6
6	0
4	0
8	4
7	8
12	13
8	0
6	9
6	12
10	1
7	15
8	5
7	3
10	2
5	10
15	15
4	15
10	0
7	1
12	7
15	8
3	0
3	2
4	1
7	2
4	2
4	4
4	2
6	1
4	1
5	3
6	2
5	1
6	2
8	1
9	5
5	2
3	4
3	6
5	3
5	2
6	2
9	4
15	2
20	0
17	5
9	2
12	5
6	2
5	10
2	3
2	3
5	3
8	1
16	2
10	15
15	5
8	2
10	10
6	22
7	4
14	5
12	9
15	10
6	1
10
12
14
15
13
12
8
8
9
11
9
8
12
22
20
10
8
11
15
6
18
10
10
1
12
24
15
25
27
10
11
4
16
12
10
11
9
15
4
8
8
10
10
12
2
8
9
2
9
6
9
15
15
1
1
11
13
15
11
14
0
1
3
1
1
20
9
4
5
10
7
9
6
7
4
14
4
5
7
12
12
9
7
13
14
10
7
12
3
2
0
4
4
4
4
4
3
0
4
5
0
4
3
1
4
3
3
7
4
4
5
2
6
10
7
8
7
8
4
14
9
14

## Sheet: Chrna2b
s-iMN	fMN
0	23
0	23
1	28
4	13
1	14
5	21
9	17
1	16
0	16
1	21
3	37
1	25
2	36
2	23
2	10
3	10
0	15
1	40
0	23
2	35
5	18
0	14
0	15
1	5
2	8
1	14
0	12
0	22
5	10
4	23
0	24
4	24
0	18
0	6
2	16
1	32
2	6
3	10
2	16
0	8
1	14
1	5
0	21
0	22
0	31
5	15
1	8
3	15
2	21
1	9
2	11
0	14
2	12
0	17
5	26
2	20
1	24
0	12
2	21
3	12
2	8
3	15
0	20
1	16
0	15
0	13
0	19
0	11
1	15
0	20
0	10
2	7
0	9
0	23
1	15
0	10
2	12
4	18
1	9
0	12
1	15
0	10
0	23
1	11
0	22
0	12
3	13
2	18
3	11
5	11
1	20
0	6
3	10
2	21
10	20
2	17
1	7
0	12
3	13
4	17
3	15
1	18
4	8
1	23
2	15
2	5
1	18
3	10
0	15
1	12
3	7
2
1
5
3
18
2
0
0
4
5
4
5
4
2
12
5
7
1
0
2
3
1
3
1
1
1
2
1
2
1
10
12
2
2
2
2
1
4
1
0
10
4
3
11
1
13
11
2
20

## Sheet: Neurod1
s-iMN	fMN
1	2
1	2
1	2
3	3
2	4
2	6
1	6
2	19
1	10
3	6
0	8
0	13
1	14
1	16
0	4
1	6
1	15
1	7
3	12
1	15
1	8
2	12
1	8
1	3
1	4
1	8
1	5
0	7
2	3
0	6
1	4
0	26
2	3
0	13
3	4
1	6
0	2
0	8
1	12
0	5
1	8
1	3
1	8
0	7
1	8
1	9
4	7
1	22
1	7
0	11
0	8
1	9
0	5
1	7
2	5
1	6
1	2
2	6
3	7
1	0
1	3
0	6
0	8
5	1
0	2
1	8
1	7
0	4
0	6
0	9
0	8
0	6
0	10
0	11
0	12
1	5
1	7
2	9
0	11
1	8
1	6
1	10
2	7
7	5
2	7
2	10
1	9
2	8
3	6
4	6
2	9
3	12
2	15
10	9
0	19
1	10
1	14
1	11
0	13
0	7
4	15
3	10
1	9
2	2
1	15
3	16
1	14
1	8
0	8
1	7
15	15
4	10
2	9
1	9
1	7
4	21
0	15
1	14
0	10
0	13
0	15
2	5
7	14
8	8
1	9
0
1
5
0
1
5
4
5
2
3
12
1
2
1
1
3
0
1
0
0
2
5
2
0
0
1
1
1
0
1
0
1
0
1
1
1
0
0
0
5
1
1
0
0

## Sheet: Calb1
s-iMN	fMN
0	7
3	38
1	20
2	3
1	3
1	35
0	3
1	21
0	3
0	2
1	0
0	21
2	8
0	15
0	2
0	3
5	15
1	23
1	11
2	5
2	11
0	9
0	5
0	1
0	4
1	22
3	5
6	5
2	17
3	4
2	4
1	3
3	7
4	30
5	27
3	21
2	25
1	20
0	23
4	20
5	32
6	21
11	25
4	21
6	17
6	22
3	7
7	8
1	35
1	41
0	45
9	47
0	35
1	27
0	29
1	24
0	40
1	37
3	20
0	22
0	32
2	24
0	36
3	44
3	40
15	38
25
12
22
11
10
12
6
7
5
4
2
0
1
0
1
0
0
24
20
15
25
15
10
22
17
26
