# Supplementary material for: Molecular blueprints for spinal circuit modules controlling locomotor speed in zebrafish
Source: Nat Neurosci. 2023 Nov 2;27(1):78–89. doi: 10.1038/s41593-023-01479-1 (PMC10774144; doi:10.1038/s41593-023-01479-1)
Supplement: Supplementary file 9 — Statistical source data for Fig. 7d,f. [file 41593_2023_1479_MOESM9_ESM.zip › FigS7/FigS7_d.csv]

Esrrga+	Shox2+	Vachta+
40	58	130
45	38	160
64	39	120
76	48	81
62	40	64
44	43	170
62	76	63
40	62	61
63	56	134
61	75	180
53	60	124
57	68	92
		117
		132
