# Supplementary material for: Molecular blueprints for spinal circuit modules controlling locomotor speed in zebrafish
Source: Nat Neurosci. 2023 Nov 2;27(1):78–89. doi: 10.1038/s41593-023-01479-1 (PMC10774144; doi:10.1038/s41593-023-01479-1)
Supplement: Supplementary file 9 — Statistical source data for Fig. 7d,f. [file 41593_2023_1479_MOESM9_ESM.zip › FigS7/FigS7_f.xlsx]

## Sheet: Sheet1
descending								ascending
VAChTa		Shox2		esrrga				VAChTa		Shox2
x	y	x	y	x	y			x	y	x	y
0.195122	0.799352	0.75	0.577775	0.766667	0.511482			0.45	0.812102	0.25	0.706727
0.3	0.809767	0.878788	0.460432	0.9	0.637779			0.4	0.652174	0.517241	0.67039
0.375	0.780791	0.851852	0.367185	0.7	0.677688			0.442308	0.554839	0.25	0.498025
0.388889	0.827989	0.791667	0.443836	0.935484	0.35583			0.611111	0.704285	0.782609	0.661656
0.333333	0.814284	0.875	0.52941	1	0.243717			0.444444	0.697498	0.708333	0.72176
0.25	0.394163	0.891892	0.503267	0.619048	0.70805			0.678571	0.69625	0.655172	0.655231
0.416667	0.759853	0.833333	0.606122	0.666667	0.742782			0.642857	0.756361	0.1875	0.682976
0.409091	0.719234	0.833333	0.575453	0.722222	0.537778			0.527778	0.813144	0.9375	0.582118
0.409091	0.769233	0.846154	0.205882	0.666667	0.690725			0.5	0.81655	0.705882	0.231371
0.333333	0.595744	0.6875	0.147756	0.692308	0.279412			0.277778	0.831132	0.346154	0.424999
0.277778	0.751323	0.586207	0.253521	0.666667	0.609503			0.5	0.860758	0.625	0.399286
0.416667	0.795122	0.727273	0.224969	0.9375	0.625932			0.155556	0.734247	0.909091	0.438248
0.8	0.716835	0.714286	0.402914	0.8	0.678444			0.583333	0.853848	0.653846	0.691457
0.6	0.822635							0.411765	0.728921
0.176471	0.843933							0.545455	0.794522
0.538462	0.801953							0.727273	0.698629
0.333333	0.846155							0.4	0.769231
0.571429	0.855073							0.5	0.85135
0.1	0.811595							0.571429	0.666667
0.272727	0.803275							0.181818	0.711535
0.545455	0.739132							0.470588	0.643315
0.444444	0.709673							0.35	0.760945
0.142857	0.824562							0.333333	0.62908
0.352941	0.833334							0.384615	0.84937
0.388889	0.735196							0.466667	0.766921
0.294118	0.792076							0.230769	0.722893
0.153846	0.815382
0.0833333	0.740891
0.384615	0.841882
0.510204	0.631479
